# Supplementary material for: TPX2-mediated autophagy maintains cancer stemness in LUAD: bioinformatic screening and functional validation
Source: Front Oncol. 2026 Jun 2;16:1724797. doi: 10.3389/fonc.2026.1724797 (PMC13269291; doi:10.3389/fonc.2026.1724797)
Supplement: Supplementary file 7 [file Table2.xlsx]

## Sheet: Total Proteins
Protein ID	Accession	-10lgP	Coverage (%)	Peptides	Unique	PTM	Description
16	MYH9	574.99	80	521	428	Carbamidomethylation; Oxidation (M); Acetylation (Protein N-term)	Myosin-9 OS=Homo sapiens OX=9606 GN=MYH9 PE=1 SV=4
74	FLNA	504.69	71	344	316	Carbamidomethylation; Oxidation (M); Acetylation (Protein N-term)	Filamin-A OS=Homo sapiens OX=9606 GN=FLNA PE=1 SV=4
151	TPX2	508.44	85	305	304	Carbamidomethylation; Oxidation (M); Acetylation (Protein N-term)	Targeting protein for Xklp2 OS=Homo sapiens OX=9606 GN=TPX2 PE=1 SV=2
81	FLNB	488.25	80	268	248	Carbamidomethylation; Oxidation (M); Acetylation (Protein N-term)	Filamin-B OS=Homo sapiens OX=9606 GN=FLNB PE=1 SV=2
22	KIF11	463.73	75	199	199	Carbamidomethylation; Oxidation (M); Acetylation (Protein N-term)	Kinesin-like protein KIF11 OS=Homo sapiens OX=9606 GN=KIF11 PE=1 SV=2
11	MVP	416.07	75	135	135	Carbamidomethylation; Oxidation (M)	Major vault protein OS=Homo sapiens OX=9606 GN=MVP PE=1 SV=4
6	ACTN4	522.77	96	371	130	Carbamidomethylation; Oxidation (M); Acetylation (Protein N-term)	Alpha-actinin-4 OS=Homo sapiens OX=9606 GN=ACTN4 PE=1 SV=2
41	K2C1	442.74	79	155	126	Carbamidomethylation; Oxidation (M); Acetylation (Protein N-term)	Keratin type II cytoskeletal 1 OS=Homo sapiens OX=9606 GN=KRT1 PE=1 SV=6
63	ANM5	399.67	71	114	112	Carbamidomethylation; Oxidation (M); Acetylation (Protein N-term)	Protein arginine N-methyltransferase 5 OS=Homo sapiens OX=9606 GN=PRMT5 PE=1 SV=4
508	EFHD2	377.11	94	101	90	Carbamidomethylation; Oxidation (M); Acetylation (Protein N-term)	EF-hand domain-containing protein D2 OS=Homo sapiens OX=9606 GN=EFHD2 PE=1 SV=1
73	SPTN1	446.36	68	199	199	Carbamidomethylation; Oxidation (M); Acetylation (Protein N-term)	Spectrin alpha chain non-erythrocytic 1 OS=Homo sapiens OX=9606 GN=SPTAN1 PE=1 SV=3
67	IQGA1	446.31	69	167	161	Carbamidomethylation; Oxidation (M); Acetylation (Protein N-term)	Ras GTPase-activating-like protein IQGAP1 OS=Homo sapiens OX=9606 GN=IQGAP1 PE=1 SV=1
25	K22E	410.11	91	113	86	Carbamidomethylation; Oxidation (M); Acetylation (Protein N-term)	Keratin type II cytoskeletal 2 epidermal OS=Homo sapiens OX=9606 GN=KRT2 PE=1 SV=2
53	MYH10	434.29	59	175	98	Carbamidomethylation; Oxidation (M); Acetylation (Protein N-term)	Myosin-10 OS=Homo sapiens OX=9606 GN=MYH10 PE=1 SV=3
26	K1C9	419.63	91	86	85	Carbamidomethylation; Oxidation (M); Acetylation (Protein N-term)	Keratin type I cytoskeletal 9 OS=Homo sapiens OX=9606 GN=KRT9 PE=1 SV=3
84	NUCL	417.77	57	111	111	Carbamidomethylation; Oxidation (M); Acetylation (Protein N-term)	Nucleolin OS=Homo sapiens OX=9606 GN=NCL PE=1 SV=3
13	FSCN1	366.77	81	77	77	Carbamidomethylation; Oxidation (M); Acetylation (Protein N-term)	Fascin OS=Homo sapiens OX=9606 GN=FSCN1 PE=1 SV=3
37	VIME	337.97	73	71	67	Carbamidomethylation; Oxidation (M); Acetylation (Protein N-term)	Vimentin OS=Homo sapiens OX=9606 GN=VIM PE=1 SV=4
66	HSP7C	379.51	71	91	62	Carbamidomethylation; Oxidation (M); Acetylation (Protein N-term)	Heat shock cognate 71 kDa protein OS=Homo sapiens OX=9606 GN=HSPA8 PE=1 SV=1
491	F8W6I7	374.27	72	69	59	Carbamidomethylation; Oxidation (M); Acetylation (Protein N-term)	Heterogeneous nuclear ribonucleoprotein A1 OS=Homo sapiens OX=9606 GN=HNRNPA1 PE=1 SV=2
387	RS3A	325.5	70	55	55	Carbamidomethylation; Oxidation (M)	40S ribosomal protein S3a OS=Homo sapiens OX=9606 GN=RPS3A PE=1 SV=2
90	SPTB2	395.66	49	113	109	Carbamidomethylation; Oxidation (M)	Spectrin beta chain non-erythrocytic 1 OS=Homo sapiens OX=9606 GN=SPTBN1 PE=1 SV=2
31	KPYM	355.36	70	55	54	Carbamidomethylation; Oxidation (M); Acetylation (Protein N-term)	Pyruvate kinase PKM OS=Homo sapiens OX=9606 GN=PKM PE=1 SV=4
27	ENOA	351.33	74	60	54	Carbamidomethylation; Oxidation (M)	Alpha-enolase OS=Homo sapiens OX=9606 GN=ENO1 PE=1 SV=2
165	PLEC	388.13	35	152	149	Carbamidomethylation; Oxidation (M); Acetylation (Protein N-term)	Plectin OS=Homo sapiens OX=9606 GN=PLEC PE=1 SV=3
43	ACTC	384.35	65	105	1	Carbamidomethylation; Oxidation (M); Acetylation (Protein N-term)	Actin alpha cardiac muscle 1 OS=Homo sapiens OX=9606 GN=ACTC1 PE=1 SV=1
586	ROA2	350.53	71	50	43	Carbamidomethylation; Oxidation (M)	Heterogeneous nuclear ribonucleoproteins A2/B1 OS=Homo sapiens OX=9606 GN=HNRNPA2B1 PE=1 SV=2
1487	H4	297.81	73	41	41	Oxidation (M); Acetylation (Protein N-term)	Histone H4 OS=Homo sapiens OX=9606 GN=HIST1H4A PE=1 SV=2
28	K1C10	395.89	80	110	40	Carbamidomethylation; Oxidation (M); Acetylation (Protein N-term)	Keratin type I cytoskeletal 10 OS=Homo sapiens OX=9606 GN=KRT10 PE=1 SV=6
47	EF2	379.28	64	78	78	Carbamidomethylation; Oxidation (M)	Elongation factor 2 OS=Homo sapiens OX=9606 GN=EEF2 PE=1 SV=4
33	ACTA	378.98	65	102	2	Carbamidomethylation; Oxidation (M); Acetylation (Protein N-term)	Actin aortic smooth muscle OS=Homo sapiens OX=9606 GN=ACTA2 PE=1 SV=1
509	ARPC2	294.46	77	39	39	Carbamidomethylation; Oxidation (M); Acetylation (Protein N-term)	Actin-related protein 2/3 complex subunit 2 OS=Homo sapiens OX=9606 GN=ARPC2 PE=1 SV=1
713	KCTD5	327.5	90	39	38	Carbamidomethylation; Oxidation (M); Acetylation (Protein N-term)	BTB/POZ domain-containing protein KCTD5 OS=Homo sapiens OX=9606 GN=KCTD5 PE=1 SV=1
452	ROA1	374.27	59	69	59	Carbamidomethylation; Oxidation (M); Acetylation (Protein N-term)	Heterogeneous nuclear ribonucleoprotein A1 OS=Homo sapiens OX=9606 GN=HNRNPA1 PE=1 SV=5
537	PDLI1	301.9	81	37	37	Carbamidomethylation; Oxidation (M); Acetylation (Protein N-term)	PDZ and LIM domain protein 1 OS=Homo sapiens OX=9606 GN=PDLIM1 PE=1 SV=4
70	E9PDF6	369.05	52	83	79	Carbamidomethylation; Oxidation (M)	Unconventional myosin-Ib OS=Homo sapiens OX=9606 GN=MYO1B PE=1 SV=1
72	MYO1B	369.05	51	83	79	Carbamidomethylation; Oxidation (M)	Unconventional myosin-Ib OS=Homo sapiens OX=9606 GN=MYO1B PE=1 SV=3
71	HS90A	367.62	55	82	46	Carbamidomethylation; Oxidation (M)	Heat shock protein HSP 90-alpha OS=Homo sapiens OX=9606 GN=HSP90AA1 PE=1 SV=5
102	ALDOA	295.15	81	33	31	Carbamidomethylation; Oxidation (M)	Fructose-bisphosphate aldolase A OS=Homo sapiens OX=9606 GN=ALDOA PE=1 SV=2
87	HNRPU	364.94	59	74	73	Carbamidomethylation; Oxidation (M); Acetylation (Protein N-term)	Heterogeneous nuclear ribonucleoprotein U OS=Homo sapiens OX=9606 GN=HNRNPU PE=1 SV=6
132	BIP	363.73	64	68	67	Carbamidomethylation; Oxidation (M); Acetylation (Protein N-term)	Endoplasmic reticulum chaperone BiP OS=Homo sapiens OX=9606 GN=HSPA5 PE=1 SV=2
60	HS71A	363.51	63	70	36	Carbamidomethylation; Oxidation (M); Acetylation (Protein N-term)	Heat shock 70 kDa protein 1A OS=Homo sapiens OX=9606 GN=HSPA1A PE=1 SV=1
61	HS71B	363.51	63	70	36	Carbamidomethylation; Oxidation (M); Acetylation (Protein N-term)	Heat shock 70 kDa protein 1B OS=Homo sapiens OX=9606 GN=HSPA1B PE=1 SV=1
62	A0A0G2JIW1	363.51	63	70	36	Carbamidomethylation; Oxidation (M); Acetylation (Protein N-term)	Heat shock 70 kDa protein 1B OS=Homo sapiens OX=9606 GN=HSPA1B PE=1 SV=1
35	PLSI	355.58	62	68	55	Carbamidomethylation; Oxidation (M); Acetylation (Protein N-term)	Plastin-1 OS=Homo sapiens OX=9606 GN=PLS1 PE=1 SV=2
781	B1AK88	286.3	72	30	29	Carbamidomethylation; Oxidation (M); Acetylation (Protein N-term)	F-actin-capping protein subunit beta OS=Homo sapiens OX=9606 GN=CAPZB PE=1 SV=1
65	HS90B	352.56	65	78	25	Carbamidomethylation; Oxidation (M); Acetylation (Protein N-term)	Heat shock protein HSP 90-beta OS=Homo sapiens OX=9606 GN=HSP90AB1 PE=1 SV=4
386	G3P	352	61	45	44	Carbamidomethylation; Oxidation (M)	Glyceraldehyde-3-phosphate dehydrogenase OS=Homo sapiens OX=9606 GN=GAPDH PE=1 SV=3
191	COR1C	351.99	60	61	59	Carbamidomethylation; Oxidation (M); Acetylation (Protein N-term)	Coronin-1C OS=Homo sapiens OX=9606 GN=CORO1C PE=1 SV=1
1194	A0A087WXM6	273.12	73	27	27	Carbamidomethylation; Oxidation (M)	60S ribosomal protein L17 (Fragment) OS=Homo sapiens OX=9606 GN=RPL17 PE=1 SV=1
1195	J3QQT2	273.12	72	27	27	Carbamidomethylation; Oxidation (M)	60S ribosomal protein L17 (Fragment) OS=Homo sapiens OX=9606 GN=RPL17 PE=1 SV=1
163	DHX9	348.98	49	65	65	Carbamidomethylation; Oxidation (M); Acetylation (Protein N-term)	ATP-dependent RNA helicase A OS=Homo sapiens OX=9606 GN=DHX9 PE=1 SV=4
1196	J3KRX5	273.12	71	27	27	Carbamidomethylation; Oxidation (M)	60S ribosomal protein L17 (Fragment) OS=Homo sapiens OX=9606 GN=RPL17 PE=1 SV=1
607	1433E	267.38	80	28	25	Carbamidomethylation; Oxidation (M); Acetylation (Protein N-term)	14-3-3 protein epsilon OS=Homo sapiens OX=9606 GN=YWHAE PE=1 SV=1
833	CAZA1	256.81	77	27	23	Carbamidomethylation; Oxidation (M); Acetylation (Protein N-term)	F-actin-capping protein subunit alpha-1 OS=Homo sapiens OX=9606 GN=CAPZA1 PE=1 SV=3
5	ACTN1	502.21	93	324	22	Carbamidomethylation; Oxidation (M); Acetylation (Protein N-term)	Alpha-actinin-1 OS=Homo sapiens OX=9606 GN=ACTN1 PE=1 SV=2
161	XRCC6	344.17	65	67	67	Carbamidomethylation; Oxidation (M)	X-ray repair cross-complementing protein 6 OS=Homo sapiens OX=9606 GN=XRCC6 PE=1 SV=2
89	LPPRC	341.13	49	61	61	Carbamidomethylation; Oxidation (M)	Leucine-rich PPR motif-containing protein mitochondrial OS=Homo sapiens OX=9606 GN=LRPPRC PE=1 SV=3
46	PLST	340.97	63	59	43	Carbamidomethylation; Oxidation (M); Acetylation (Protein N-term)	Plastin-3 OS=Homo sapiens OX=9606 GN=PLS3 PE=1 SV=4
64	TERA	340.08	66	63	62	Carbamidomethylation; Oxidation (M); Acetylation (Protein N-term)	Transitional endoplasmic reticulum ATPase OS=Homo sapiens OX=9606 GN=VCP PE=1 SV=4
173	EF1A1	338.9	66	56	29	Carbamidomethylation; Oxidation (M); Acetylation (Protein N-term)	Elongation factor 1-alpha 1 OS=Homo sapiens OX=9606 GN=EEF1A1 PE=1 SV=1
1164	YBOX1	317.83	78	35	22		Nuclease-sensitive element-binding protein 1 OS=Homo sapiens OX=9606 GN=YBX1 PE=1 SV=3
867	NPM	290.28	70	22	22	Carbamidomethylation; Oxidation (M); Acetylation (Protein N-term)	Nucleophosmin OS=Homo sapiens OX=9606 GN=NPM1 PE=1 SV=2
188	STK38	332.13	65	60	49	Carbamidomethylation; Oxidation (M); Acetylation (Protein N-term)	Serine/threonine-protein kinase 38 OS=Homo sapiens OX=9606 GN=STK38 PE=1 SV=1
866	COF1	279.75	80	23	20	Carbamidomethylation; Oxidation (M); Acetylation (Protein N-term)	Cofilin-1 OS=Homo sapiens OX=9606 GN=CFL1 PE=1 SV=3
952	HCD2	265.17	84	20	20	Carbamidomethylation; Oxidation (M); Acetylation (Protein N-term)	3-hydroxyacyl-CoA dehydrogenase type-2 OS=Homo sapiens OX=9606 GN=HSD17B10 PE=1 SV=3
59	WDR1	327.3	58	45	45	Carbamidomethylation; Oxidation (M)	WD repeat-containing protein 1 OS=Homo sapiens OX=9606 GN=WDR1 PE=1 SV=4
358	RL4	326.77	60	51	51	Carbamidomethylation; Oxidation (M); Acetylation (Protein N-term)	60S ribosomal protein L4 OS=Homo sapiens OX=9606 GN=RPL4 PE=1 SV=5
523	ROA3	326.57	59	45	42	Carbamidomethylation; Oxidation (M); Acetylation (Protein N-term)	Heterogeneous nuclear ribonucleoprotein A3 OS=Homo sapiens OX=9606 GN=HNRNPA3 PE=1 SV=2
264	ANXA2	337.23	71	52	17	Carbamidomethylation; Oxidation (M); Acetylation (Protein N-term)	Annexin A2 OS=Homo sapiens OX=9606 GN=ANXA2 PE=1 SV=2
1115	BASP1	212.17	89	15	15		Brain acid soluble protein 1 OS=Homo sapiens OX=9606 GN=BASP1 PE=1 SV=2
2250	RS17	230.62	73	14	14	Carbamidomethylation; Oxidation (M)	40S ribosomal protein S17 OS=Homo sapiens OX=9606 GN=RPS17 PE=1 SV=2
136	MYH14	322.38	34	69	20	Carbamidomethylation; Oxidation (M); Acetylation (Protein N-term)	Myosin-14 OS=Homo sapiens OX=9606 GN=MYH14 PE=1 SV=2
174	K2C7	322.16	66	43	29	Oxidation (M); Acetylation (Protein N-term)	Keratin type II cytoskeletal 7 OS=Homo sapiens OX=9606 GN=KRT7 PE=1 SV=5
38	CH60	321.54	66	42	42	Carbamidomethylation; Oxidation (M); Acetylation (Protein N-term)	60 kDa heat shock protein mitochondrial OS=Homo sapiens OX=9606 GN=HSPD1 PE=1 SV=2
107	K2C8	321.19	67	54	39	Oxidation (M); Acetylation (Protein N-term)	Keratin type II cytoskeletal 8 OS=Homo sapiens OX=9606 GN=KRT8 PE=1 SV=7
119	LIMA1	320.63	58	54	54	Carbamidomethylation; Oxidation (M)	LIM domain and actin-binding protein 1 OS=Homo sapiens OX=9606 GN=LIMA1 PE=1 SV=1
128	IMDH2	320.32	57	43	41	Carbamidomethylation; Oxidation (M)	Inosine-5'-monophosphate dehydrogenase 2 OS=Homo sapiens OX=9606 GN=IMPDH2 PE=1 SV=2
340	ACTN3	320.16	21	59	4	Carbamidomethylation; Oxidation (M); Acetylation (Protein N-term)	Alpha-actinin-3 OS=Homo sapiens OX=9606 GN=ACTN3 PE=1 SV=2
227	TBA1A	319.99	63	43	1	Carbamidomethylation; Oxidation (M); Acetylation (Protein N-term)	Tubulin alpha-1A chain OS=Homo sapiens OX=9606 GN=TUBA1A PE=1 SV=1
137	PABP1	319.66	49	47	33	Carbamidomethylation; Oxidation (M); Acetylation (Protein N-term)	Polyadenylate-binding protein 1 OS=Homo sapiens OX=9606 GN=PABPC1 PE=1 SV=2
317	HNRPQ	319.41	47	41	35	Carbamidomethylation; Oxidation (M)	Heterogeneous nuclear ribonucleoprotein Q OS=Homo sapiens OX=9606 GN=SYNCRIP PE=1 SV=2
98	FAS	319.18	29	60	60	Carbamidomethylation; Oxidation (M); Acetylation (Protein N-term)	Fatty acid synthase OS=Homo sapiens OX=9606 GN=FASN PE=1 SV=3
283	IF4A1	317.97	63	42	25	Carbamidomethylation; Oxidation (M)	Eukaryotic initiation factor 4A-I OS=Homo sapiens OX=9606 GN=EIF4A1 PE=1 SV=1
2876	IF5A1	226.67	79	14	14	Carbamidomethylation; Oxidation (M); Acetylation (Protein N-term)	Eukaryotic translation initiation factor 5A-1 OS=Homo sapiens OX=9606 GN=EIF5A PE=1 SV=2
55	TBB3	317.38	68	43	14	Carbamidomethylation; Oxidation (M); Acetylation (Protein N-term)	Tubulin beta-3 chain OS=Homo sapiens OX=9606 GN=TUBB3 PE=1 SV=2
178	TBA1C	317.23	63	43	2	Carbamidomethylation; Oxidation (M)	Tubulin alpha-1C chain OS=Homo sapiens OX=9606 GN=TUBA1C PE=1 SV=1
184	F5H5D3	317.23	55	43	2	Carbamidomethylation; Oxidation (M)	Tubulin alpha chain OS=Homo sapiens OX=9606 GN=TUBA1C PE=1 SV=1
154	MYO6	316.83	41	54	53	Carbamidomethylation; Oxidation (M)	Unconventional myosin-VI OS=Homo sapiens OX=9606 GN=MYO6 PE=1 SV=4
158	E7EW20	316.83	41	54	53	Carbamidomethylation; Oxidation (M)	Unconventional myosin-VI OS=Homo sapiens OX=9606 GN=MYO6 PE=1 SV=2
148	A0A0A0MRM8	316.83	42	54	53	Carbamidomethylation; Oxidation (M)	Unconventional myosin-VI OS=Homo sapiens OX=9606 GN=MYO6 PE=1 SV=1
418	POTEF	315.57	17	57	3	Carbamidomethylation; Oxidation (M); Acetylation (Protein N-term)	POTE ankyrin domain family member F OS=Homo sapiens OX=9606 GN=POTEF PE=1 SV=2
167	MYH11	315.49	17	59	6	Carbamidomethylation; Oxidation (M); Acetylation (Protein N-term)	Myosin-11 OS=Homo sapiens OX=9606 GN=MYH11 PE=1 SV=3
214	FLII	315.4	45	51	51	Carbamidomethylation; Oxidation (M); Acetylation (Protein N-term)	Protein flightless-1 homolog OS=Homo sapiens OX=9606 GN=FLII PE=1 SV=2
95	CLH1	315.21	35	52	47	Carbamidomethylation	Clathrin heavy chain 1 OS=Homo sapiens OX=9606 GN=CLTC PE=1 SV=5
97	A0A087WVQ6	315.21	34	52	47	Carbamidomethylation	Clathrin heavy chain OS=Homo sapiens OX=9606 GN=CLTC PE=1 SV=1
135	GRP75	314.98	58	53	53	Carbamidomethylation; Oxidation (M); Acetylation (Protein N-term)	Stress-70 protein mitochondrial OS=Homo sapiens OX=9606 GN=HSPA9 PE=1 SV=2
394	PARP1	314.5	44	51	51	Carbamidomethylation; Oxidation (M); Acetylation (Protein N-term)	Poly [ADP-ribose] polymerase 1 OS=Homo sapiens OX=9606 GN=PARP1 PE=1 SV=4
134	XRCC5	314.06	51	48	48	Carbamidomethylation; Oxidation (M)	X-ray repair cross-complementing protein 5 OS=Homo sapiens OX=9606 GN=XRCC5 PE=1 SV=3
342	HORN	312.93	15	29	29		Hornerin OS=Homo sapiens OX=9606 GN=HRNR PE=1 SV=2
198	ILF3	312.59	57	54	42	Carbamidomethylation; Oxidation (M)	Interleukin enhancer-binding factor 3 OS=Homo sapiens OX=9606 GN=ILF3 PE=1 SV=3
80	PSMD2	311.74	61	49	49	Carbamidomethylation; Oxidation (M); Acetylation (Protein N-term)	26S proteasome non-ATPase regulatory subunit 2 OS=Homo sapiens OX=9606 GN=PSMD2 PE=1 SV=3
285	RL3	310.84	64	41	41	Carbamidomethylation; Oxidation (M)	60S ribosomal protein L3 OS=Homo sapiens OX=9606 GN=RPL3 PE=1 SV=2
124	A0A3B3IT15	310.01	42	43	43	Carbamidomethylation; Oxidation (M); Acetylation (Protein N-term)	Coatomer subunit alpha OS=Homo sapiens OX=9606 GN=COPA PE=1 SV=1
123	COPA	310.01	41	43	43	Carbamidomethylation; Oxidation (M); Acetylation (Protein N-term)	Coatomer subunit alpha OS=Homo sapiens OX=9606 GN=COPA PE=1 SV=2
412	ARP3	309.63	61	35	32	Carbamidomethylation; Oxidation (M); Acetylation (Protein N-term)	Actin-related protein 3 OS=Homo sapiens OX=9606 GN=ACTR3 PE=1 SV=3
176	HNRPM	309.6	45	44	44	Carbamidomethylation; Oxidation (M); Acetylation (Protein N-term)	Heterogeneous nuclear ribonucleoprotein M OS=Homo sapiens OX=9606 GN=HNRNPM PE=1 SV=3
175	A0A087X0X3	309.6	45	44	44	Carbamidomethylation; Oxidation (M); Acetylation (Protein N-term)	Heterogeneous nuclear ribonucleoprotein M OS=Homo sapiens OX=9606 GN=HNRNPM PE=1 SV=1
328	CYTSA	308.91	39	43	43	Carbamidomethylation; Oxidation (M)	Cytospin-A OS=Homo sapiens OX=9606 GN=SPECC1L PE=1 SV=2
400	ARC1B	305.58	64	34	2	Carbamidomethylation; Acetylation (Protein N-term)	Actin-related protein 2/3 complex subunit 1B OS=Homo sapiens OX=9606 GN=ARPC1B PE=1 SV=3
738	H0YM50	304.23	68	36	1	Carbamidomethylation; Oxidation (M)	Annexin (Fragment) OS=Homo sapiens OX=9606 GN=ANXA2 PE=1 SV=1
56	PPM1B	303.58	55	39	37	Carbamidomethylation; Oxidation (M)	Protein phosphatase 1B OS=Homo sapiens OX=9606 GN=PPM1B PE=1 SV=1
402	TIF1B	302.85	57	51	51	Carbamidomethylation; Oxidation (M); Acetylation (Protein N-term)	Transcription intermediary factor 1-beta OS=Homo sapiens OX=9606 GN=TRIM28 PE=1 SV=5
255	H90B3	302.4	36	46	2	Carbamidomethylation; Oxidation (M)	Putative heat shock protein HSP 90-beta-3 OS=Homo sapiens OX=9606 GN=HSP90AB3P PE=5 SV=1
1728	COTL1	207.43	80	14	14	Carbamidomethylation; Oxidation (M); Acetylation (Protein N-term)	Coactosin-like protein OS=Homo sapiens OX=9606 GN=COTL1 PE=1 SV=3
155	HSP74	301.81	62	42	37	Carbamidomethylation; Oxidation (M); Acetylation (Protein N-term)	Heat shock 70 kDa protein 4 OS=Homo sapiens OX=9606 GN=HSPA4 PE=1 SV=4
305	DESP	301.81	23	57	57	Carbamidomethylation; Oxidation (M); Acetylation (Protein N-term)	Desmoplakin OS=Homo sapiens OX=9606 GN=DSP PE=1 SV=3
266	K1C19	301.15	62	37	19	Oxidation (M); Acetylation (Protein N-term)	Keratin type I cytoskeletal 19 OS=Homo sapiens OX=9606 GN=KRT19 PE=1 SV=4
273	B1ANR0	300.75	51	40	29	Carbamidomethylation; Oxidation (M); Acetylation (Protein N-term)	Polyadenylate-binding protein OS=Homo sapiens OX=9606 GN=PABPC4 PE=1 SV=1
275	PABP4	300.75	48	40	29	Carbamidomethylation; Oxidation (M); Acetylation (Protein N-term)	Polyadenylate-binding protein 4 OS=Homo sapiens OX=9606 GN=PABPC4 PE=1 SV=1
219	U520	299.76	27	45	45	Carbamidomethylation	U5 small nuclear ribonucleoprotein 200 kDa helicase OS=Homo sapiens OX=9606 GN=SNRNP200 PE=1 SV=2
3	TPM4	382.02	93	90	13	Carbamidomethylation; Oxidation (M); Acetylation (Protein N-term)	Tropomyosin alpha-4 chain OS=Homo sapiens OX=9606 GN=TPM4 PE=1 SV=3
524	ACTBM	296.55	55	52	6	Carbamidomethylation; Oxidation (M); Acetylation (Protein N-term)	Putative beta-actin-like protein 3 OS=Homo sapiens OX=9606 GN=POTEKP PE=5 SV=1
58	TCPB	296.03	58	30	30	Carbamidomethylation; Oxidation (M); Acetylation (Protein N-term)	T-complex protein 1 subunit beta OS=Homo sapiens OX=9606 GN=CCT2 PE=1 SV=4
130	EIF3A	295.97	48	66	66	Oxidation (M)	Eukaryotic translation initiation factor 3 subunit A OS=Homo sapiens OX=9606 GN=EIF3A PE=1 SV=1
563	TBA4A	295.21	58	36	2	Carbamidomethylation; Oxidation (M); Acetylation (Protein N-term)	Tubulin alpha-4A chain OS=Homo sapiens OX=9606 GN=TUBA4A PE=1 SV=1
162	MBB1A	295.16	34	44	44	Carbamidomethylation; Oxidation (M)	Myb-binding protein 1A OS=Homo sapiens OX=9606 GN=MYBBP1A PE=1 SV=2
3246	RLA2	220.05	83	13	13		60S acidic ribosomal protein P2 OS=Homo sapiens OX=9606 GN=RPLP2 PE=1 SV=1
110	MOES	295.06	64	44	32	Carbamidomethylation; Oxidation (M)	Moesin OS=Homo sapiens OX=9606 GN=MSN PE=1 SV=3
172	ACTBL	326.57	72	71	11	Carbamidomethylation; Oxidation (M); Acetylation (Protein N-term)	Beta-actin-like protein 2 OS=Homo sapiens OX=9606 GN=ACTBL2 PE=1 SV=2
92	SYEP	294.3	38	46	46	Carbamidomethylation	Bifunctional glutamate/proline--tRNA ligase OS=Homo sapiens OX=9606 GN=EPRS PE=1 SV=5
748	RLA0	294.18	59	26	26	Carbamidomethylation; Oxidation (M)	60S acidic ribosomal protein P0 OS=Homo sapiens OX=9606 GN=RPLP0 PE=1 SV=1
335	HNRPK	293.97	60	33	2	Carbamidomethylation; Oxidation (M); Acetylation (Protein N-term)	Heterogeneous nuclear ribonucleoprotein K OS=Homo sapiens OX=9606 GN=HNRNPK PE=1 SV=1
281	RENT1	293.58	43	41	41	Carbamidomethylation	Regulator of nonsense transcripts 1 OS=Homo sapiens OX=9606 GN=UPF1 PE=1 SV=2
2	ACTG	505.14	97	215	10	Carbamidomethylation; Oxidation (M); Acetylation (Protein N-term)	Actin cytoplasmic 2 OS=Homo sapiens OX=9606 GN=ACTG1 PE=1 SV=1
226	SRC8	292.72	56	35	35	Carbamidomethylation; Oxidation (M)	Src substrate cortactin OS=Homo sapiens OX=9606 GN=CTTN PE=1 SV=2
199	SP16H	292.64	41	44	44	Carbamidomethylation; Oxidation (M); Acetylation (Protein N-term)	FACT complex subunit SPT16 OS=Homo sapiens OX=9606 GN=SUPT16H PE=1 SV=1
1048	RL8	292.39	64	35	35	Carbamidomethylation; Oxidation (M)	60S ribosomal protein L8 OS=Homo sapiens OX=9606 GN=RPL8 PE=1 SV=2
319	EF1A2	291.96	56	35	8	Carbamidomethylation; Oxidation (M); Acetylation (Protein N-term)	Elongation factor 1-alpha 2 OS=Homo sapiens OX=9606 GN=EEF1A2 PE=1 SV=1
323	A0A2U3TZH3	291.96	52	35	8	Carbamidomethylation; Oxidation (M); Acetylation (Protein N-term)	Elongation factor 1-alpha OS=Homo sapiens OX=9606 GN=EEF1A2 PE=1 SV=1
300	DDX21	290.95	56	41	40	Carbamidomethylation; Oxidation (M)	Nucleolar RNA helicase 2 OS=Homo sapiens OX=9606 GN=DDX21 PE=1 SV=5
1070	G3V4W0	290.77	62	32	2	Carbamidomethylation; Oxidation (M); Acetylation (Protein N-term)	Heterogeneous nuclear ribonucleoproteins C1/C2 (Fragment) OS=Homo sapiens OX=9606 GN=HNRNPC PE=1 SV=1
1063	B4DY08	290.77	57	32	2	Carbamidomethylation; Oxidation (M); Acetylation (Protein N-term)	Heterogeneous nuclear ribonucleoproteins C1/C2 OS=Homo sapiens OX=9606 GN=HNRNPC PE=1 SV=1
1071	B2R5W2	290.77	56	32	2	Carbamidomethylation; Oxidation (M); Acetylation (Protein N-term)	Heterogeneous nuclear ribonucleoproteins C1/C2 OS=Homo sapiens OX=9606 GN=HNRNPC PE=1 SV=1
139	M0QY43	290.61	40	47	1	Carbamidomethylation; Oxidation (M); Acetylation (Protein N-term)	Myosin-14 (Fragment) OS=Homo sapiens OX=9606 GN=MYH14 PE=1 SV=8
93	PARP4	290.4	35	44	44	Carbamidomethylation; Oxidation (M)	Protein mono-ADP-ribosyltransferase PARP4 OS=Homo sapiens OX=9606 GN=PARP4 PE=1 SV=3
51	TBB5	347	72	50	10	Carbamidomethylation; Oxidation (M)	Tubulin beta chain OS=Homo sapiens OX=9606 GN=TUBB PE=1 SV=2
245	K2C5	290.18	48	47	10	Carbamidomethylation; Oxidation (M); Acetylation (Protein N-term)	Keratin type II cytoskeletal 5 OS=Homo sapiens OX=9606 GN=KRT5 PE=1 SV=3
690	HSP72	289.9	27	32	6	Carbamidomethylation; Oxidation (M)	Heat shock-related 70 kDa protein 2 OS=Homo sapiens OX=9606 GN=HSPA2 PE=1 SV=1
193	MAP4	289.55	46	44	44	Carbamidomethylation; Oxidation (M); Acetylation (Protein N-term)	Microtubule-associated protein 4 OS=Homo sapiens OX=9606 GN=MAP4 PE=1 SV=3
213	E7EVA0	289.55	23	44	44	Carbamidomethylation; Oxidation (M); Acetylation (Protein N-term)	Microtubule-associated protein OS=Homo sapiens OX=9606 GN=MAP4 PE=1 SV=1
361	K1C14	289.13	57	43	16	Carbamidomethylation; Oxidation (M)	Keratin type I cytoskeletal 14 OS=Homo sapiens OX=9606 GN=KRT14 PE=1 SV=4
247	F5H6E2	288.49	40	37	36	Carbamidomethylation; Acetylation (Protein N-term)	Unconventional myosin-Ic OS=Homo sapiens OX=9606 GN=MYO1C PE=1 SV=1
251	MYO1C	288.49	39	37	36	Carbamidomethylation; Acetylation (Protein N-term)	Unconventional myosin-Ic OS=Homo sapiens OX=9606 GN=MYO1C PE=1 SV=4
223	ANXA1	288.06	65	32	32	Carbamidomethylation	Annexin A1 OS=Homo sapiens OX=9606 GN=ANXA1 PE=1 SV=2
316	K2C6B	288.04	63	51	2	Carbamidomethylation; Oxidation (M); Acetylation (Protein N-term)	Keratin type II cytoskeletal 6B OS=Homo sapiens OX=9606 GN=KRT6B PE=1 SV=5
153	GARS	287.26	50	29	29	Carbamidomethylation; Acetylation (Protein N-term)	Glycine--tRNA ligase OS=Homo sapiens OX=9606 GN=GARS PE=1 SV=3
1	ACTB	505.92	97	217	9	Carbamidomethylation; Oxidation (M); Acetylation (Protein N-term)	Actin cytoplasmic 1 OS=Homo sapiens OX=9606 GN=ACTB PE=1 SV=1
220	MYO5B	286.13	26	35	34	Carbamidomethylation	Unconventional myosin-Vb OS=Homo sapiens OX=9606 GN=MYO5B PE=1 SV=3
355	HS105	284.32	49	39	36	Carbamidomethylation; Oxidation (M); Acetylation (Protein N-term)	Heat shock protein 105 kDa OS=Homo sapiens OX=9606 GN=HSPH1 PE=1 SV=1
482	DDX5	284.12	53	44	34	Carbamidomethylation; Oxidation (M); Acetylation (Protein N-term)	Probable ATP-dependent RNA helicase DDX5 OS=Homo sapiens OX=9606 GN=DDX5 PE=1 SV=1
483	J3KTA4	284.12	53	44	34	Carbamidomethylation; Oxidation (M); Acetylation (Protein N-term)	Probable ATP-dependent RNA helicase DDX5 OS=Homo sapiens OX=9606 GN=DDX5 PE=1 SV=1
675	HNRPF	283.21	54	33	28	Carbamidomethylation; Oxidation (M); Acetylation (Protein N-term)	Heterogeneous nuclear ribonucleoprotein F OS=Homo sapiens OX=9606 GN=HNRNPF PE=1 SV=3
806	HNRPD	282.82	44	24	21	Carbamidomethylation; Oxidation (M); Acetylation (Protein N-term)	Heterogeneous nuclear ribonucleoprotein D0 OS=Homo sapiens OX=9606 GN=HNRNPD PE=1 SV=1
391	POTEI	282.82	18	52	2	Carbamidomethylation; Oxidation (M); Acetylation (Protein N-term)	POTE ankyrin domain family member I OS=Homo sapiens OX=9606 GN=POTEI PE=3 SV=1
741	RL10A	282.05	56	31	31	Carbamidomethylation; Oxidation (M); Acetylation (Protein N-term)	60S ribosomal protein L10a OS=Homo sapiens OX=9606 GN=RPL10A PE=1 SV=2
913	HNRPC	281.08	56	31	1	Carbamidomethylation; Oxidation (M); Acetylation (Protein N-term)	Heterogeneous nuclear ribonucleoproteins C1/C2 OS=Homo sapiens OX=9606 GN=HNRNPC PE=1 SV=4
783	RL5	280.82	67	31	31	Carbamidomethylation; Oxidation (M)	60S ribosomal protein L5 OS=Homo sapiens OX=9606 GN=RPL5 PE=1 SV=3
306	LDHA	280.53	68	30	28	Carbamidomethylation; Oxidation (M); Acetylation (Protein N-term)	L-lactate dehydrogenase A chain OS=Homo sapiens OX=9606 GN=LDHA PE=1 SV=2
4	K7ENT6	383.07	92	86	9	Carbamidomethylation; Oxidation (M); Acetylation (Protein N-term)	Tropomyosin alpha-4 chain OS=Homo sapiens OX=9606 GN=TPM4 PE=1 SV=2
850	E9PK25	279.75	65	23	20	Carbamidomethylation; Oxidation (M); Acetylation (Protein N-term)	Cofilin-1 OS=Homo sapiens OX=9606 GN=CFL1 PE=1 SV=1
352	A0A3B3IU45	279.03	41	33	33	Carbamidomethylation; Oxidation (M)	DNA helicase OS=Homo sapiens OX=9606 GN=MCM4 PE=1 SV=1
353	MCM4	279.03	39	33	33	Carbamidomethylation; Oxidation (M)	DNA replication licensing factor MCM4 OS=Homo sapiens OX=9606 GN=MCM4 PE=1 SV=5
354	A0A3B3IT92	279.03	37	33	33	Carbamidomethylation; Oxidation (M)	DNA helicase OS=Homo sapiens OX=9606 GN=MCM4 PE=1 SV=1
1373	RS6	278.32	49	28	28	Carbamidomethylation; Oxidation (M)	40S ribosomal protein S6 OS=Homo sapiens OX=9606 GN=RPS6 PE=1 SV=1
4932	H2A1J	278.26	45	22	6		Histone H2A type 1-J OS=Homo sapiens OX=9606 GN=HIST1H2AJ PE=1 SV=3
4933	H2A1H	278.26	45	22	6		Histone H2A type 1-H OS=Homo sapiens OX=9606 GN=HIST1H2AH PE=1 SV=3
4934	H2AJ	278.26	44	22	6		Histone H2A.J OS=Homo sapiens OX=9606 GN=H2AFJ PE=1 SV=1
4603	H2A2C	278.26	44	22	6		Histone H2A type 2-C OS=Homo sapiens OX=9606 GN=HIST2H2AC PE=1 SV=4
4936	H2A1	278.26	44	22	6		Histone H2A type 1 OS=Homo sapiens OX=9606 GN=HIST1H2AG PE=1 SV=2
4604	H2A2A	278.26	44	22	6		Histone H2A type 2-A OS=Homo sapiens OX=9606 GN=HIST2H2AA3 PE=1 SV=3
217	ZO1	278.19	26	36	36	Carbamidomethylation; Oxidation (M)	Tight junction protein ZO-1 OS=Homo sapiens OX=9606 GN=TJP1 PE=1 SV=3
218	G3V1L9	278.19	26	36	36	Carbamidomethylation; Oxidation (M)	Tight junction protein 1 (Zona occludens 1) isoform CRA_a OS=Homo sapiens OX=9606 GN=TJP1 PE=1 SV=1
473	Q5T6W2	278.1	53	29	2	Carbamidomethylation; Oxidation (M); Acetylation (Protein N-term)	Heterogeneous nuclear ribonucleoprotein K (Fragment) OS=Homo sapiens OX=9606 GN=HNRNPK PE=1 SV=1
836	NUMA1	277.27	26	42	42	Carbamidomethylation; Oxidation (M); Acetylation (Protein N-term)	Nuclear mitotic apparatus protein 1 OS=Homo sapiens OX=9606 GN=NUMA1 PE=1 SV=2
202	U5S1	277.25	39	33	33	Carbamidomethylation; Oxidation (M)	116 kDa U5 small nuclear ribonucleoprotein component OS=Homo sapiens OX=9606 GN=EFTUD2 PE=1 SV=1
414	PGK1	277.12	63	28	19	Carbamidomethylation; Oxidation (M)	Phosphoglycerate kinase 1 OS=Homo sapiens OX=9606 GN=PGK1 PE=1 SV=3
142	MYO1D	277.03	40	34	33	Carbamidomethylation; Oxidation (M)	Unconventional myosin-Id OS=Homo sapiens OX=9606 GN=MYO1D PE=1 SV=2
1006	RS4X	276.75	64	32	32	Carbamidomethylation; Oxidation (M)	40S ribosomal protein S4 X isoform OS=Homo sapiens OX=9606 GN=RPS4X PE=1 SV=2
684	RL6	276.03	54	24	24	Acetylation (Protein N-term)	60S ribosomal protein L6 OS=Homo sapiens OX=9606 GN=RPL6 PE=1 SV=3
69	TKT	275.88	48	30	30	Carbamidomethylation; Oxidation (M); Acetylation (Protein N-term)	Transketolase OS=Homo sapiens OX=9606 GN=TKT PE=1 SV=3
79	PYGB	274.43	45	33	27	Carbamidomethylation; Acetylation (Protein N-term)	Glycogen phosphorylase brain form OS=Homo sapiens OX=9606 GN=PYGB PE=1 SV=5
96	UBA1	273.52	35	24	24	Carbamidomethylation; Oxidation (M)	Ubiquitin-like modifier-activating enzyme 1 OS=Homo sapiens OX=9606 GN=UBA1 PE=1 SV=3
697	G8JLB6	273.23	39	25	16	Carbamidomethylation; Oxidation (M); Acetylation (Protein N-term)	Heterogeneous nuclear ribonucleoprotein H OS=Homo sapiens OX=9606 GN=HNRNPH1 PE=1 SV=1
695	HNRH1	273.23	41	25	16	Carbamidomethylation; Oxidation (M); Acetylation (Protein N-term)	Heterogeneous nuclear ribonucleoprotein H OS=Homo sapiens OX=9606 GN=HNRNPH1 PE=1 SV=4
1732	G8JLA2	204.94	84	11	7	Carbamidomethylation; Oxidation (M); Acetylation (Protein N-term)	Myosin light polypeptide 6 OS=Homo sapiens OX=9606 GN=MYL6 PE=1 SV=1
2892	K7EM56	168.53	71	7	7	Oxidation (M)	40S ribosomal protein S15 OS=Homo sapiens OX=9606 GN=RPS15 PE=1 SV=2
263	H7BYY1	330.51	73	63	5	Oxidation (M); Acetylation (Protein N-term)	Tropomyosin 1 (Alpha) isoform CRA_m OS=Homo sapiens OX=9606 GN=TPM1 PE=1 SV=1
1197	RL17	273.12	67	27	27	Carbamidomethylation; Oxidation (M)	60S ribosomal protein L17 OS=Homo sapiens OX=9606 GN=RPL17 PE=1 SV=3
1202	A0A0A6YYL6	273.12	54	27	27	Carbamidomethylation; Oxidation (M)	Protein RPL17-C18orf32 OS=Homo sapiens OX=9606 GN=RPL17-C18orf32 PE=3 SV=1
1424	RL7A	272.1	45	27	27	Carbamidomethylation; Acetylation (Protein N-term)	60S ribosomal protein L7a OS=Homo sapiens OX=9606 GN=RPL7A PE=1 SV=2
302	COPB2	271.92	41	29	29	Carbamidomethylation; Oxidation (M)	Coatomer subunit beta' OS=Homo sapiens OX=9606 GN=COPB2 PE=1 SV=2
606	PRP8	271.87	27	44	44	Carbamidomethylation; Oxidation (M)	Pre-mRNA-processing-splicing factor 8 OS=Homo sapiens OX=9606 GN=PRPF8 PE=1 SV=2
942	RFA1	271.65	45	24	24	Carbamidomethylation; Oxidation (M); Acetylation (Protein N-term)	Replication protein A 70 kDa DNA-binding subunit OS=Homo sapiens OX=9606 GN=RPA1 PE=1 SV=2
2283	YBOX3	271.43	58	26	13	Oxidation (M); Acetylation (Protein N-term)	Y-box-binding protein 3 OS=Homo sapiens OX=9606 GN=YBX3 PE=1 SV=4
429	LA	271.31	52	27	27	Carbamidomethylation; Oxidation (M)	Lupus La protein OS=Homo sapiens OX=9606 GN=SSB PE=1 SV=2
298	A0A0R4J2E8	271.24	38	30	30	Carbamidomethylation; Oxidation (M); Acetylation (Protein N-term)	Matrin-3 OS=Homo sapiens OX=9606 GN=MATR3 PE=1 SV=1
299	MATR3	271.24	38	30	30	Carbamidomethylation; Oxidation (M); Acetylation (Protein N-term)	Matrin-3 OS=Homo sapiens OX=9606 GN=MATR3 PE=1 SV=2
301	A8MXP9	271.24	36	30	30	Carbamidomethylation; Oxidation (M); Acetylation (Protein N-term)	Matrin-3 OS=Homo sapiens OX=9606 GN=MATR3 PE=1 SV=1
604	1433Z	271.15	68	28	20	Carbamidomethylation; Oxidation (M); Acetylation (Protein N-term)	14-3-3 protein zeta/delta OS=Homo sapiens OX=9606 GN=YWHAZ PE=1 SV=1
550	RL7	270.98	55	30	30	Carbamidomethylation; Oxidation (M); Acetylation (Protein N-term)	60S ribosomal protein L7 OS=Homo sapiens OX=9606 GN=RPL7 PE=1 SV=1
1058	HNRPL	270.73	42	25	7	Carbamidomethylation; Oxidation (M)	Heterogeneous nuclear ribonucleoprotein L OS=Homo sapiens OX=9606 GN=HNRNPL PE=1 SV=2
385	DSRAD	270.43	30	33	1	Carbamidomethylation	Double-stranded RNA-specific adenosine deaminase OS=Homo sapiens OX=9606 GN=ADAR PE=1 SV=4
384	H0YCK3	270.29	30	33	1	Carbamidomethylation	Double-stranded RNA-specific adenosine deaminase (Fragment) OS=Homo sapiens OX=9606 GN=ADAR PE=1 SV=1
397	A0A3B3IRQ9	270.29	31	33	1	Carbamidomethylation	Double-stranded RNA-specific adenosine deaminase (Fragment) OS=Homo sapiens OX=9606 GN=ADAR PE=1 SV=1
380	SPS2L	270.03	51	30	30	Carbamidomethylation; Oxidation (M); Acetylation (Protein N-term)	SPATS2-like protein OS=Homo sapiens OX=9606 GN=SPATS2L PE=1 SV=2
152	COPB	269.43	42	31	31	Carbamidomethylation; Oxidation (M); Acetylation (Protein N-term)	Coatomer subunit beta OS=Homo sapiens OX=9606 GN=COPB1 PE=1 SV=3
501	POTEJ	269.26	16	42	1	Carbamidomethylation; Acetylation (Protein N-term)	POTE ankyrin domain family member J OS=Homo sapiens OX=9606 GN=POTEJ PE=3 SV=1
362	TCPG	268.79	47	25	25	Carbamidomethylation; Oxidation (M); Acetylation (Protein N-term)	T-complex protein 1 subunit gamma OS=Homo sapiens OX=9606 GN=CCT3 PE=1 SV=4
486	PTBP1	268.07	56	24	21	Carbamidomethylation; Oxidation (M); Acetylation (Protein N-term)	Polypyrimidine tract-binding protein 1 OS=Homo sapiens OX=9606 GN=PTBP1 PE=1 SV=1
1381	KCD17	268.02	63	20	20	Carbamidomethylation; Oxidation (M)	BTB/POZ domain-containing protein KCTD17 OS=Homo sapiens OX=9606 GN=KCTD17 PE=1 SV=3
3773	H2A1C	267.97	44	20	4	Acetylation (Protein N-term)	Histone H2A type 1-C OS=Homo sapiens OX=9606 GN=HIST1H2AC PE=1 SV=3
485	HNRPR	267.48	38	27	21	Carbamidomethylation; Acetylation (Protein N-term)	Heterogeneous nuclear ribonucleoprotein R OS=Homo sapiens OX=9606 GN=HNRNPR PE=1 SV=1
15	LMNA	389.29	81	120	4	Carbamidomethylation; Oxidation (M); Acetylation (Protein N-term)	Prelamin-A/C OS=Homo sapiens OX=9606 GN=LMNA PE=1 SV=1
408	HS71L	267.37	30	26	1	Carbamidomethylation; Oxidation (M)	Heat shock 70 kDa protein 1-like OS=Homo sapiens OX=9606 GN=HSPA1L PE=1 SV=2
410	Q53FA3	267.37	30	26	1	Carbamidomethylation; Oxidation (M)	HSPA1L (Fragment) OS=Homo sapiens OX=9606 GN=HSPA1L PE=1 SV=1
295	F5H2F4	266.87	41	38	37	Carbamidomethylation; Acetylation (Protein N-term)	C-1-tetrahydrofolate synthase cytoplasmic OS=Homo sapiens OX=9606 GN=MTHFD1 PE=1 SV=2
229	A0A0D9SFB3	266.46	60	33	32	Carbamidomethylation; Oxidation (M); Acetylation (Protein N-term)	ATP-dependent RNA helicase DDX3X OS=Homo sapiens OX=9606 GN=DDX3X PE=1 SV=1
230	A0A2R8YF78	266.46	60	33	32	Carbamidomethylation; Oxidation (M); Acetylation (Protein N-term)	ATP-dependent RNA helicase DDX3X OS=Homo sapiens OX=9606 GN=DDX3X PE=1 SV=1
231	A0A0D9SG12	266.46	60	33	32	Carbamidomethylation; Oxidation (M); Acetylation (Protein N-term)	ATP-dependent RNA helicase DDX3X OS=Homo sapiens OX=9606 GN=DDX3X PE=1 SV=1
234	DDX3X	266.46	58	33	32	Carbamidomethylation; Oxidation (M); Acetylation (Protein N-term)	ATP-dependent RNA helicase DDX3X OS=Homo sapiens OX=9606 GN=DDX3X PE=1 SV=3
232	A0A2R8YFS5	266.46	58	33	32	Carbamidomethylation; Oxidation (M); Acetylation (Protein N-term)	ATP-dependent RNA helicase DDX3X OS=Homo sapiens OX=9606 GN=DDX3X PE=1 SV=1
233	A0A0D9SF53	266.46	53	33	32	Carbamidomethylation; Oxidation (M); Acetylation (Protein N-term)	ATP-dependent RNA helicase DDX3X OS=Homo sapiens OX=9606 GN=DDX3X PE=1 SV=1
225	A0A2R8Y4A4	266.46	58	33	32	Carbamidomethylation; Oxidation (M); Acetylation (Protein N-term)	ATP-dependent RNA helicase DDX3X OS=Homo sapiens OX=9606 GN=DDX3X PE=1 SV=1
1511	D6R9P3	265.34	47	26	25	Carbamidomethylation; Oxidation (M); Acetylation (Protein N-term)	Heterogeneous nuclear ribonucleoprotein A/B OS=Homo sapiens OX=9606 GN=HNRNPAB PE=1 SV=1
1514	D6RD18	265.34	46	26	25	Carbamidomethylation; Oxidation (M); Acetylation (Protein N-term)	Heterogeneous nuclear ribonucleoprotein A/B OS=Homo sapiens OX=9606 GN=HNRNPAB PE=1 SV=1
1516	D6RBZ0	265.34	40	26	25	Carbamidomethylation; Oxidation (M); Acetylation (Protein N-term)	Heterogeneous nuclear ribonucleoprotein A/B OS=Homo sapiens OX=9606 GN=HNRNPAB PE=1 SV=1
205	A0A024R4E5	265.2	31	32	32	Carbamidomethylation; Oxidation (M); Acetylation (Protein N-term)	High density lipoprotein binding protein (Vigilin) isoform CRA_a OS=Homo sapiens OX=9606 GN=HDLBP PE=1 SV=1
252	ZO2	265.2	41	38	38	Carbamidomethylation; Oxidation (M); Acetylation (Protein N-term)	Tight junction protein ZO-2 OS=Homo sapiens OX=9606 GN=TJP2 PE=1 SV=2
253	A0A3B3ITE1	265.2	41	38	38	Carbamidomethylation; Oxidation (M); Acetylation (Protein N-term)	Tight junction protein ZO-2 (Fragment) OS=Homo sapiens OX=9606 GN=TJP2 PE=1 SV=1
256	A0A1B0GTW1	265.2	39	38	38	Carbamidomethylation; Oxidation (M); Acetylation (Protein N-term)	Tight junction protein ZO-2 OS=Homo sapiens OX=9606 GN=TJP2 PE=1 SV=1
257	A0A2R8YDH4	265.2	37	38	38	Carbamidomethylation; Oxidation (M); Acetylation (Protein N-term)	Uncharacterized protein OS=Homo sapiens OX=9606 PE=1 SV=1
1020	RL10	257.89	72	29	4	Carbamidomethylation; Oxidation (M)	60S ribosomal protein L10 OS=Homo sapiens OX=9606 GN=RPL10 PE=1 SV=4
209	F120A	265.13	38	33	31	Carbamidomethylation; Oxidation (M)	Constitutive coactivator of PPAR-gamma-like protein 1 OS=Homo sapiens OX=9606 GN=FAM120A PE=1 SV=2
195	SF3B1	264.92	32	35	35	Carbamidomethylation	Splicing factor 3B subunit 1 OS=Homo sapiens OX=9606 GN=SF3B1 PE=1 SV=3
1346	B4DY09	264.23	64	23	23	Carbamidomethylation; Oxidation (M)	Interleukin enhancer-binding factor 2 OS=Homo sapiens OX=9606 GN=ILF2 PE=1 SV=1
1347	ILF2	264.23	58	23	23	Carbamidomethylation; Oxidation (M)	Interleukin enhancer-binding factor 2 OS=Homo sapiens OX=9606 GN=ILF2 PE=1 SV=2
396	DHX15	264.15	37	28	28	Carbamidomethylation; Oxidation (M)	Pre-mRNA-splicing factor ATP-dependent RNA helicase DHX15 OS=Homo sapiens OX=9606 GN=DHX15 PE=1 SV=2
1120	HSP76	263.65	18	26	4	Carbamidomethylation; Acetylation (Protein N-term)	Heat shock 70 kDa protein 6 OS=Homo sapiens OX=9606 GN=HSPA6 PE=1 SV=2
145	GANAB	263.09	33	24	24	Carbamidomethylation	Neutral alpha-glucosidase AB OS=Homo sapiens OX=9606 GN=GANAB PE=1 SV=3
292	SND1	262.3	36	27	27	Carbamidomethylation	Staphylococcal nuclease domain-containing protein 1 OS=Homo sapiens OX=9606 GN=SND1 PE=1 SV=1
577	A0A1W2PQ51	261.79	41	36	26	Carbamidomethylation; Oxidation (M); Acetylation (Protein N-term)	Probable ATP-dependent RNA helicase DDX17 OS=Homo sapiens OX=9606 GN=DDX17 PE=1 SV=1
575	A0A1X7SBZ2	261.79	41	36	26	Carbamidomethylation; Oxidation (M); Acetylation (Protein N-term)	Probable ATP-dependent RNA helicase DDX17 OS=Homo sapiens OX=9606 GN=DDX17 PE=1 SV=1
576	DDX17	261.79	41	36	26	Carbamidomethylation; Oxidation (M); Acetylation (Protein N-term)	Probable ATP-dependent RNA helicase DDX17 OS=Homo sapiens OX=9606 GN=DDX17 PE=1 SV=2
502	RL1D1	261.6	52	28	28	Carbamidomethylation; Oxidation (M); Acetylation (Protein N-term)	Ribosomal L1 domain-containing protein 1 OS=Homo sapiens OX=9606 GN=RSL1D1 PE=1 SV=3
1072	F8VPD4	261.54	25	39	39	Carbamidomethylation; Oxidation (M); Acetylation (Protein N-term)	CAD protein OS=Homo sapiens OX=9606 GN=CAD PE=1 SV=1
1073	PYR1	261.54	24	39	39	Carbamidomethylation; Oxidation (M); Acetylation (Protein N-term)	CAD protein OS=Homo sapiens OX=9606 GN=CAD PE=1 SV=3
722	IF2G	261.47	51	28	28	Carbamidomethylation; Acetylation (Protein N-term)	Eukaryotic translation initiation factor 2 subunit 3 OS=Homo sapiens OX=9606 GN=EIF2S3 PE=1 SV=3
737	TMOD3	261.26	55	24	23	Carbamidomethylation; Oxidation (M)	Tropomodulin-3 OS=Homo sapiens OX=9606 GN=TMOD3 PE=1 SV=1
1234	TM10C	260.91	58	25	25	Carbamidomethylation; Oxidation (M)	tRNA methyltransferase 10 homolog C OS=Homo sapiens OX=9606 GN=TRMT10C PE=1 SV=2
1417	RS8	260.57	62	22	22	Carbamidomethylation	40S ribosomal protein S8 OS=Homo sapiens OX=9606 GN=RPS8 PE=1 SV=2
23119	AURKA	260.42	56	26	24	Carbamidomethylation	Aurora kinase A OS=Homo sapiens OX=9606 GN=AURKA PE=1 SV=2
120	EZRI	260.25	51	33	23	Carbamidomethylation; Oxidation (M)	Ezrin OS=Homo sapiens OX=9606 GN=EZR PE=1 SV=4
121	E7EQR4	260.25	51	33	23	Carbamidomethylation; Oxidation (M)	Ezrin OS=Homo sapiens OX=9606 GN=EZR PE=1 SV=3
211	ACLY	260.07	35	29	29	Carbamidomethylation	ATP-citrate synthase OS=Homo sapiens OX=9606 GN=ACLY PE=1 SV=3
552	ATPB	259.89	63	28	28	Oxidation (M)	ATP synthase subunit beta mitochondrial OS=Homo sapiens OX=9606 GN=ATP5F1B PE=1 SV=3
601	GLYM	259.86	49	22	21	Carbamidomethylation	Serine hydroxymethyltransferase mitochondrial OS=Homo sapiens OX=9606 GN=SHMT2 PE=1 SV=3
929	FLNC	259.65	7	29	2	Carbamidomethylation	Filamin-C OS=Homo sapiens OX=9606 GN=FLNC PE=1 SV=3
526	TCPD	259.61	49	19	18	Carbamidomethylation; Oxidation (M); Acetylation (Protein N-term)	T-complex protein 1 subunit delta OS=Homo sapiens OX=9606 GN=CCT4 PE=1 SV=4
554	A0A0J9YWL0	259.32	18	30	30	Carbamidomethylation	Beta/gamma crystallin domain-containing protein 1 OS=Homo sapiens OX=9606 GN=CRYBG1 PE=1 SV=1
377	AHNK	259.22	11	52	52	Carbamidomethylation; Acetylation (Protein N-term)	Neuroblast differentiation-associated protein AHNAK OS=Homo sapiens OX=9606 GN=AHNAK PE=1 SV=2
344	DX39B	259.14	49	31	15	Carbamidomethylation; Oxidation (M)	Spliceosome RNA helicase DDX39B OS=Homo sapiens OX=9606 GN=DDX39B PE=1 SV=1
343	Q5STU3	259.14	49	31	15	Carbamidomethylation; Oxidation (M)	Spliceosome RNA helicase DDX39B OS=Homo sapiens OX=9606 GN=DDX39B PE=1 SV=2
846	STRAP	258.41	68	23	23	Carbamidomethylation	Serine-threonine kinase receptor-associated protein OS=Homo sapiens OX=9606 GN=STRAP PE=1 SV=1
945	1433B	258.28	61	25	13	Carbamidomethylation; Oxidation (M); Acetylation (Protein N-term)	14-3-3 protein beta/alpha OS=Homo sapiens OX=9606 GN=YWHAB PE=1 SV=3
655	K1C16	258.25	48	30	13	Oxidation (M)	Keratin type I cytoskeletal 16 OS=Homo sapiens OX=9606 GN=KRT16 PE=1 SV=4
780	NAT10	257.95	36	26	26	Carbamidomethylation; Oxidation (M)	RNA cytidine acetyltransferase OS=Homo sapiens OX=9606 GN=NAT10 PE=1 SV=2
530	K7EJH8	346.55	96	65	3	Carbamidomethylation; Oxidation (M); Acetylation (Protein N-term)	Alpha-actinin-4 (Fragment) OS=Homo sapiens OX=9606 GN=ACTN4 PE=1 SV=1
200	ENPL	257.66	34	26	22	Carbamidomethylation; Oxidation (M)	Endoplasmin OS=Homo sapiens OX=9606 GN=HSP90B1 PE=1 SV=1
932	ZCCHV	257.59	36	25	25	Carbamidomethylation	Zinc finger CCCH-type antiviral protein 1 OS=Homo sapiens OX=9606 GN=ZC3HAV1 PE=1 SV=3
86	COPG1	257.47	45	27	25	Carbamidomethylation; Oxidation (M)	Coatomer subunit gamma-1 OS=Homo sapiens OX=9606 GN=COPG1 PE=1 SV=1
23	A0A0S2Z4G6	345.19	71	70	3	Oxidation (M); Acetylation (Protein N-term)	Tropomyosin 1 (Alpha) isoform CRA_o (Fragment) OS=Homo sapiens OX=9606 GN=TPM1 PE=1 SV=1
248	EIF3B	256.66	31	24	24	Carbamidomethylation	Eukaryotic translation initiation factor 3 subunit B OS=Homo sapiens OX=9606 GN=EIF3B PE=1 SV=3
423	UBP7	256.51	33	29	29	Carbamidomethylation; Oxidation (M)	Ubiquitin carboxyl-terminal hydrolase 7 OS=Homo sapiens OX=9606 GN=USP7 PE=1 SV=2
401	GDIB	256.09	64	24	18	Carbamidomethylation	Rab GDP dissociation inhibitor beta OS=Homo sapiens OX=9606 GN=GDI2 PE=1 SV=2
1042	TOP2A	256.01	24	30	24	Carbamidomethylation; Oxidation (M)	DNA topoisomerase 2-alpha OS=Homo sapiens OX=9606 GN=TOP2A PE=1 SV=3
498	ATPA	255.82	42	21	21		ATP synthase subunit alpha mitochondrial OS=Homo sapiens OX=9606 GN=ATP5F1A PE=1 SV=1
536	PSMD1	255.72	31	24	24	Carbamidomethylation; Acetylation (Protein N-term)	26S proteasome non-ATPase regulatory subunit 1 OS=Homo sapiens OX=9606 GN=PSMD1 PE=1 SV=2
2578	A0A087WVR3	255.66	40	27	27	Carbamidomethylation; Oxidation (M)	E3 ubiquitin-protein ligase UHRF1 OS=Homo sapiens OX=9606 GN=UHRF1 PE=1 SV=1
2577	UHRF1	255.66	41	27	27	Carbamidomethylation; Oxidation (M)	E3 ubiquitin-protein ligase UHRF1 OS=Homo sapiens OX=9606 GN=UHRF1 PE=1 SV=1
2579	A0A087WTW0	255.66	38	27	27	Carbamidomethylation; Oxidation (M)	E3 ubiquitin-protein ligase UHRF1 OS=Homo sapiens OX=9606 GN=UHRF1 PE=1 SV=1
511	PRKDC	255.3	10	32	32	Carbamidomethylation	DNA-dependent protein kinase catalytic subunit OS=Homo sapiens OX=9606 GN=PRKDC PE=1 SV=3
85	CTNA1	255.06	48	29	24	Carbamidomethylation; Acetylation (Protein N-term)	Catenin alpha-1 OS=Homo sapiens OX=9606 GN=CTNNA1 PE=1 SV=1
438	SYK	255	42	25	25	Carbamidomethylation; Acetylation (Protein N-term)	Lysine--tRNA ligase OS=Homo sapiens OX=9606 GN=KARS PE=1 SV=3
399	EF1G	254.53	42	30	30	Carbamidomethylation; Oxidation (M); Acetylation (Protein N-term)	Elongation factor 1-gamma OS=Homo sapiens OX=9606 GN=EEF1G PE=1 SV=3
918	ARP2	254.42	47	19	18	Carbamidomethylation; Oxidation (M)	Actin-related protein 2 OS=Homo sapiens OX=9606 GN=ACTR2 PE=1 SV=1
114	TCPE	253.82	46	21	20	Carbamidomethylation; Oxidation (M); Acetylation (Protein N-term)	T-complex protein 1 subunit epsilon OS=Homo sapiens OX=9606 GN=CCT5 PE=1 SV=1
983	HNRL2	253.44	36	26	26	Carbamidomethylation; Oxidation (M)	Heterogeneous nuclear ribonucleoprotein U-like protein 2 OS=Homo sapiens OX=9606 GN=HNRNPUL2 PE=1 SV=1
126	ACSL4	253.37	43	26	24	Carbamidomethylation	Long-chain-fatty-acid--CoA ligase 4 OS=Homo sapiens OX=9606 GN=ACSL4 PE=1 SV=2
179	SYWC	252.87	57	19	19	Carbamidomethylation	Tryptophan--tRNA ligase cytoplasmic OS=Homo sapiens OX=9606 GN=WARS PE=1 SV=2
443	2AAA	252.32	41	21	21	Carbamidomethylation	Serine/threonine-protein phosphatase 2A 65 kDa regulatory subunit A alpha isoform OS=Homo sapiens OX=9606 GN=PPP2R1A PE=1 SV=4
159	SYQ	251.4	45	27	27	Carbamidomethylation; Acetylation (Protein N-term)	Glutamine--tRNA ligase OS=Homo sapiens OX=9606 GN=QARS PE=1 SV=1
708	SMCA5	250.84	39	40	39	Carbamidomethylation	SWI/SNF-related matrix-associated actin-dependent regulator of chromatin subfamily A member 5 OS=Homo sapiens OX=9606 GN=SMARCA5 PE=1 SV=1
1385	A0A087WUK2	250.83	43	20	18	Carbamidomethylation; Oxidation (M); Acetylation (Protein N-term)	Heterogeneous nuclear ribonucleoprotein D-like OS=Homo sapiens OX=9606 GN=HNRNPDL PE=1 SV=1
1402	HNRDL	250.83	37	20	18	Carbamidomethylation; Oxidation (M); Acetylation (Protein N-term)	Heterogeneous nuclear ribonucleoprotein D-like OS=Homo sapiens OX=9606 GN=HNRNPDL PE=1 SV=3
573	EFTU	250.73	51	21	19	Carbamidomethylation; Oxidation (M)	Elongation factor Tu mitochondrial OS=Homo sapiens OX=9606 GN=TUFM PE=1 SV=2
157	MCM7	250.65	37	26	26	Acetylation (Protein N-term)	DNA replication licensing factor MCM7 OS=Homo sapiens OX=9606 GN=MCM7 PE=1 SV=4
203	SYVC	250.1	25	27	27	Carbamidomethylation; Oxidation (M); Acetylation (Protein N-term)	Valine--tRNA ligase OS=Homo sapiens OX=9606 GN=VARS PE=1 SV=4
345	PDIA3	250.08	53	26	26	Carbamidomethylation	Protein disulfide-isomerase A3 OS=Homo sapiens OX=9606 GN=PDIA3 PE=1 SV=4
807	K1C18	249.98	67	27	25	Oxidation (M); Acetylation (Protein N-term)	Keratin type I cytoskeletal 18 OS=Homo sapiens OX=9606 GN=KRT18 PE=1 SV=2
696	SF3B3	249.78	30	29	29	Carbamidomethylation; Acetylation (Protein N-term)	Splicing factor 3B subunit 3 OS=Homo sapiens OX=9606 GN=SF3B3 PE=1 SV=4
1408	SSRP1	249.64	38	26	26	Carbamidomethylation; Acetylation (Protein N-term)	FACT complex subunit SSRP1 OS=Homo sapiens OX=9606 GN=SSRP1 PE=1 SV=1
628	NSUN2	249.06	35	20	20	Carbamidomethylation	tRNA (cytosine(34)-C(5))-methyltransferase OS=Homo sapiens OX=9606 GN=NSUN2 PE=1 SV=2
698	H0Y8E6	248.33	34	24	24	Carbamidomethylation	DNA helicase (Fragment) OS=Homo sapiens OX=9606 GN=MCM2 PE=1 SV=1
699	MCM2	248.33	31	24	24	Carbamidomethylation	DNA replication licensing factor MCM2 OS=Homo sapiens OX=9606 GN=MCM2 PE=1 SV=4
985	ADT2	248.33	52	24	6	Carbamidomethylation; Oxidation (M); Acetylation (Protein N-term)	ADP/ATP translocase 2 OS=Homo sapiens OX=9606 GN=SLC25A5 PE=1 SV=7
558	PP1A	248.22	52	19	6	Carbamidomethylation; Acetylation (Protein N-term)	Serine/threonine-protein phosphatase PP1-alpha catalytic subunit OS=Homo sapiens OX=9606 GN=PPP1CA PE=1 SV=1
3012	H2B1C	248.07	57	23	5	Oxidation (M)	Histone H2B type 1-C/E/F/G/I OS=Homo sapiens OX=9606 GN=HIST1H2BC PE=1 SV=4
3015	H2B1K	248.07	57	23	5	Oxidation (M)	Histone H2B type 1-K OS=Homo sapiens OX=9606 GN=HIST1H2BK PE=1 SV=3
3014	H2B1N	248.07	57	23	5	Oxidation (M)	Histone H2B type 1-N OS=Homo sapiens OX=9606 GN=HIST1H2BN PE=1 SV=3
3031	U3KQK0	248.07	43	23	5	Oxidation (M)	Histone H2B OS=Homo sapiens OX=9606 GN=HIST1H2BN PE=1 SV=1
3013	H2B1D	248.07	57	23	5	Oxidation (M)	Histone H2B type 1-D OS=Homo sapiens OX=9606 GN=HIST1H2BD PE=1 SV=2
3016	H2B1M	248.07	57	23	5	Oxidation (M)	Histone H2B type 1-M OS=Homo sapiens OX=9606 GN=HIST1H2BM PE=1 SV=3
3017	H2B1H	248.07	57	23	5	Oxidation (M)	Histone H2B type 1-H OS=Homo sapiens OX=9606 GN=HIST1H2BH PE=1 SV=3
3018	H2B2F	248.07	57	23	5	Oxidation (M)	Histone H2B type 2-F OS=Homo sapiens OX=9606 GN=HIST2H2BF PE=1 SV=3
375	COR1B	248.03	43	23	21	Carbamidomethylation; Oxidation (M)	Coronin-1B OS=Homo sapiens OX=9606 GN=CORO1B PE=1 SV=1
490	DREB	247.87	36	25	25	Carbamidomethylation	Drebrin OS=Homo sapiens OX=9606 GN=DBN1 PE=1 SV=4
933	RS3	247.52	62	21	21	Carbamidomethylation; Oxidation (M)	40S ribosomal protein S3 OS=Homo sapiens OX=9606 GN=RPS3 PE=1 SV=2
1246	MEP50	247.07	60	20	20	Carbamidomethylation; Acetylation (Protein N-term)	Methylosome protein 50 OS=Homo sapiens OX=9606 GN=WDR77 PE=1 SV=1
474	MCM3	247	35	22	22	Carbamidomethylation; Oxidation (M); Acetylation (Protein N-term)	DNA replication licensing factor MCM3 OS=Homo sapiens OX=9606 GN=MCM3 PE=1 SV=3
1193	IF2B3	246.9	36	19	17	Carbamidomethylation	Insulin-like growth factor 2 mRNA-binding protein 3 OS=Homo sapiens OX=9606 GN=IGF2BP3 PE=1 SV=2
381	ZN185	246.88	48	30	10	Carbamidomethylation	Zinc finger protein 185 OS=Homo sapiens OX=9606 GN=ZNF185 PE=1 SV=3
951	TWF1	246.8	41	16	15	Carbamidomethylation; Acetylation (Protein N-term)	Twinfilin-1 OS=Homo sapiens OX=9606 GN=TWF1 PE=1 SV=3
712	RUVB1	246.47	51	25	25	Carbamidomethylation	RuvB-like 1 OS=Homo sapiens OX=9606 GN=RUVBL1 PE=1 SV=1
551	TCPH	246.34	41	21	21	Carbamidomethylation; Oxidation (M); Acetylation (Protein N-term)	T-complex protein 1 subunit eta OS=Homo sapiens OX=9606 GN=CCT7 PE=1 SV=2
4974	H2A2B	246.3	44	14	1	Acetylation (Protein N-term)	Histone H2A type 2-B OS=Homo sapiens OX=9606 GN=HIST2H2AB PE=1 SV=3
287	LAD1	246.09	56	29	29	Carbamidomethylation; Oxidation (M)	Ladinin-1 OS=Homo sapiens OX=9606 GN=LAD1 PE=1 SV=2
415	TBB6	246.05	60	30	8	Carbamidomethylation; Oxidation (M)	Tubulin beta-6 chain OS=Homo sapiens OX=9606 GN=TUBB6 PE=1 SV=1
954	I3L3H2	245.96	49	23	15	Oxidation (M)	Eukaryotic initiation factor 4A-III OS=Homo sapiens OX=9606 GN=EIF4A3 PE=1 SV=2
955	IF4A3	245.96	47	23	15	Oxidation (M)	Eukaryotic initiation factor 4A-III OS=Homo sapiens OX=9606 GN=EIF4A3 PE=1 SV=4
192	PDIA4	245.85	40	24	24	Oxidation (M)	Protein disulfide-isomerase A4 OS=Homo sapiens OX=9606 GN=PDIA4 PE=1 SV=2
367	H7BXY3	245.38	28	24	24	Carbamidomethylation	ATP-dependent RNA helicase DHX30 OS=Homo sapiens OX=9606 GN=DHX30 PE=1 SV=1
368	DHX30	245.38	28	24	24	Carbamidomethylation	ATP-dependent RNA helicase DHX30 OS=Homo sapiens OX=9606 GN=DHX30 PE=1 SV=1
350	DYHC1	245.2	12	37	37	Oxidation (M); Acetylation (Protein N-term)	Cytoplasmic dynein 1 heavy chain 1 OS=Homo sapiens OX=9606 GN=DYNC1H1 PE=1 SV=5
1652	A0A0C4DG17	244.98	52	17	17	Carbamidomethylation; Oxidation (M); Acetylation (Protein N-term)	40S ribosomal protein SA OS=Homo sapiens OX=9606 GN=RPSA PE=1 SV=1
1650	C9J9K3	244.98	60	17	17	Carbamidomethylation; Oxidation (M); Acetylation (Protein N-term)	40S ribosomal protein SA (Fragment) OS=Homo sapiens OX=9606 GN=RPSA PE=1 SV=8
1651	RSSA	244.98	53	17	17	Carbamidomethylation; Oxidation (M); Acetylation (Protein N-term)	40S ribosomal protein SA OS=Homo sapiens OX=9606 GN=RPSA PE=1 SV=4
1475	RS7	244.85	67	22	22		40S ribosomal protein S7 OS=Homo sapiens OX=9606 GN=RPS7 PE=1 SV=1
879	PP1B	244.6	45	17	6	Carbamidomethylation; Acetylation (Protein N-term)	Serine/threonine-protein phosphatase PP1-beta catalytic subunit OS=Homo sapiens OX=9606 GN=PPP1CB PE=1 SV=3
246	CLIP1	244.53	24	29	26	Carbamidomethylation	CAP-Gly domain-containing linker protein 1 OS=Homo sapiens OX=9606 GN=CLIP1 PE=1 SV=2
683	K1C17	244.38	45	32	8	Carbamidomethylation; Oxidation (M)	Keratin type I cytoskeletal 17 OS=Homo sapiens OX=9606 GN=KRT17 PE=1 SV=2
612	RRBP1	243.98	19	20	20	Carbamidomethylation	Ribosome-binding protein 1 OS=Homo sapiens OX=9606 GN=RRBP1 PE=1 SV=5
694	TCPA	243.38	45	17	17	Carbamidomethylation; Oxidation (M); Acetylation (Protein N-term)	T-complex protein 1 subunit alpha OS=Homo sapiens OX=9606 GN=TCP1 PE=1 SV=1
212	TLN1	243.09	15	22	22	Carbamidomethylation	Talin-1 OS=Homo sapiens OX=9606 GN=TLN1 PE=1 SV=3
1495	E9PM69	242.9	61	22	22	Carbamidomethylation; Oxidation (M); Acetylation (Protein N-term)	26S proteasome regulatory subunit 6A OS=Homo sapiens OX=9606 GN=PSMC3 PE=1 SV=1
1493	PRS6A	242.9	55	22	22	Carbamidomethylation; Oxidation (M); Acetylation (Protein N-term)	26S proteasome regulatory subunit 6A OS=Homo sapiens OX=9606 GN=PSMC3 PE=1 SV=3
363	DDB1	242.72	28	30	30	Carbamidomethylation; Oxidation (M)	DNA damage-binding protein 1 OS=Homo sapiens OX=9606 GN=DDB1 PE=1 SV=1
2883	IF2B	242.41	59	25	25	Carbamidomethylation	Eukaryotic translation initiation factor 2 subunit 2 OS=Homo sapiens OX=9606 GN=EIF2S2 PE=1 SV=2
405	XRN2	242.36	33	26	26	Carbamidomethylation	5'-3' exoribonuclease 2 OS=Homo sapiens OX=9606 GN=XRN2 PE=1 SV=1
717	SF3B2	242.32	31	23	23	Oxidation (M)	Splicing factor 3B subunit 2 OS=Homo sapiens OX=9606 GN=SF3B2 PE=1 SV=2
518	SFPQ	241.42	31	21	20	Carbamidomethylation; Oxidation (M)	Splicing factor proline- and glutamine-rich OS=Homo sapiens OX=9606 GN=SFPQ PE=1 SV=2
873	ADT3	241.39	43	23	3	Carbamidomethylation; Oxidation (M); Acetylation (Protein N-term)	ADP/ATP translocase 3 OS=Homo sapiens OX=9606 GN=SLC25A6 PE=1 SV=4
566	CAP1	240.78	46	26	26	Carbamidomethylation; Oxidation (M)	Adenylyl cyclase-associated protein 1 OS=Homo sapiens OX=9606 GN=CAP1 PE=1 SV=5
3172	IF2A	240.68	59	17	17	Carbamidomethylation; Oxidation (M)	Eukaryotic translation initiation factor 2 subunit 1 OS=Homo sapiens OX=9606 GN=EIF2S1 PE=1 SV=3
1814	HSPB1	240.61	67	18	18		Heat shock protein beta-1 OS=Homo sapiens OX=9606 GN=HSPB1 PE=1 SV=2
461	MTREX	240.38	34	28	27	Carbamidomethylation; Acetylation (Protein N-term)	Exosome RNA helicase MTR4 OS=Homo sapiens OX=9606 GN=MTREX PE=1 SV=3
280	MYPT1	240.35	24	22	22	Carbamidomethylation	Protein phosphatase 1 regulatory subunit 12A OS=Homo sapiens OX=9606 GN=PPP1R12A PE=1 SV=1
1406	RS2	240.14	47	19	19	Carbamidomethylation; Oxidation (M)	40S ribosomal protein S2 OS=Homo sapiens OX=9606 GN=RPS2 PE=1 SV=2
567	RPN1	240.11	45	21	21	Carbamidomethylation	Dolichyl-diphosphooligosaccharide--protein glycosyltransferase subunit 1 OS=Homo sapiens OX=9606 GN=RPN1 PE=1 SV=1
689	PRS4	239.73	52	21	19	Carbamidomethylation; Oxidation (M)	26S proteasome regulatory subunit 4 OS=Homo sapiens OX=9606 GN=PSMC1 PE=1 SV=1
1284	RL13	239.03	58	27	27	Oxidation (M)	60S ribosomal protein L13 OS=Homo sapiens OX=9606 GN=RPL13 PE=1 SV=4
1010	ST38L	238.77	41	27	16	Carbamidomethylation; Oxidation (M); Acetylation (Protein N-term)	Serine/threonine-protein kinase 38-like OS=Homo sapiens OX=9606 GN=STK38L PE=1 SV=3
1482	TF3C1	238.53	19	28	28	Carbamidomethylation	General transcription factor 3C polypeptide 1 OS=Homo sapiens OX=9606 GN=GTF3C1 PE=1 SV=4
676	MCM5	237.28	43	25	25	Carbamidomethylation; Acetylation (Protein N-term)	DNA replication licensing factor MCM5 OS=Homo sapiens OX=9606 GN=MCM5 PE=1 SV=5
503	SERPH	237.14	49	15	15		Serpin H1 OS=Homo sapiens OX=9606 GN=SERPINH1 PE=1 SV=2
581	TCPZ	236.52	40	18	16	Carbamidomethylation	T-complex protein 1 subunit zeta OS=Homo sapiens OX=9606 GN=CCT6A PE=1 SV=3
1520	RL27	236.42	54	21	21	Oxidation (M)	60S ribosomal protein L27 OS=Homo sapiens OX=9606 GN=RPL27 PE=1 SV=2
1836	K7ELC7	236.42	51	21	21	Oxidation (M)	60S ribosomal protein L27 (Fragment) OS=Homo sapiens OX=9606 GN=RPL27 PE=1 SV=1
1523	NOP58	236.33	36	14	14	Carbamidomethylation; Oxidation (M)	Nucleolar protein 58 OS=Homo sapiens OX=9606 GN=NOP58 PE=1 SV=1
1297	ZFR	236.19	24	21	21	Carbamidomethylation; Acetylation (Protein N-term)	Zinc finger RNA-binding protein OS=Homo sapiens OX=9606 GN=ZFR PE=1 SV=2
3808	H2B2E	235.95	56	19	1	Oxidation (M)	Histone H2B type 2-E OS=Homo sapiens OX=9606 GN=HIST2H2BE PE=1 SV=3
3811	H2B1J	235.95	56	19	1	Oxidation (M)	Histone H2B type 1-J OS=Homo sapiens OX=9606 GN=HIST1H2BJ PE=1 SV=3
3809	H2B1B	235.95	56	19	1	Oxidation (M)	Histone H2B type 1-B OS=Homo sapiens OX=9606 GN=HIST1H2BB PE=1 SV=2
3810	H2B1O	235.95	56	19	1	Oxidation (M)	Histone H2B type 1-O OS=Homo sapiens OX=9606 GN=HIST1H2BO PE=1 SV=3
2075	PRP19	235.79	50	18	18	Carbamidomethylation; Oxidation (M); Acetylation (Protein N-term)	Pre-mRNA-processing factor 19 OS=Homo sapiens OX=9606 GN=PRPF19 PE=1 SV=1
499	SMHD1	235.78	19	29	29	Carbamidomethylation; Acetylation (Protein N-term)	Structural maintenance of chromosomes flexible hinge domain-containing protein 1 OS=Homo sapiens OX=9606 GN=SMCHD1 PE=1 SV=2
1405	ARC1A	235.7	39	16	1	Carbamidomethylation; Acetylation (Protein N-term)	Actin-related protein 2/3 complex subunit 1A OS=Homo sapiens OX=9606 GN=ARPC1A PE=2 SV=2
515	DX39A	235.6	33	21	5	Carbamidomethylation; Acetylation (Protein N-term)	ATP-dependent RNA helicase DDX39A OS=Homo sapiens OX=9606 GN=DDX39A PE=1 SV=2
2516	RS13	235.49	49	18	18		40S ribosomal protein S13 OS=Homo sapiens OX=9606 GN=RPS13 PE=1 SV=2
325	E7EX17	234.77	31	20	20		Eukaryotic translation initiation factor 4B OS=Homo sapiens OX=9606 GN=EIF4B PE=1 SV=1
324	IF4B	234.77	31	20	20		Eukaryotic translation initiation factor 4B OS=Homo sapiens OX=9606 GN=EIF4B PE=1 SV=2
2198	G3BP1	234.64	42	20	17	Carbamidomethylation; Oxidation (M); Acetylation (Protein N-term)	Ras GTPase-activating protein-binding protein 1 OS=Homo sapiens OX=9606 GN=G3BP1 PE=1 SV=1
541	H0Y704	234.61	54	21	1	Carbamidomethylation	Zinc finger protein 185 (Fragment) OS=Homo sapiens OX=9606 GN=ZNF185 PE=1 SV=2
958	HNRH2	234.59	28	14	6	Carbamidomethylation; Oxidation (M)	Heterogeneous nuclear ribonucleoprotein H2 OS=Homo sapiens OX=9606 GN=HNRNPH2 PE=1 SV=1
662	PP1G	234.37	48	15	2	Carbamidomethylation; Acetylation (Protein N-term)	Serine/threonine-protein phosphatase PP1-gamma catalytic subunit OS=Homo sapiens OX=9606 GN=PPP1CC PE=1 SV=1
752	A0A087X2I1	234.18	51	17	16	Carbamidomethylation; Oxidation (M)	26S proteasome regulatory subunit 10B OS=Homo sapiens OX=9606 GN=PSMC6 PE=1 SV=1
763	PRS10	234.18	53	17	16	Carbamidomethylation; Oxidation (M)	26S proteasome regulatory subunit 10B OS=Homo sapiens OX=9606 GN=PSMC6 PE=1 SV=1
258	SCYL2	234.07	25	23	23	Carbamidomethylation	SCY1-like protein 2 OS=Homo sapiens OX=9606 GN=SCYL2 PE=1 SV=1
416	ALBU	233.98	32	21	10	Carbamidomethylation; Oxidation (M)	Serum albumin OS=Homo sapiens OX=9606 GN=ALB PE=1 SV=2
341	EIF3C	233.66	25	20	20	Carbamidomethylation; Oxidation (M)	Eukaryotic translation initiation factor 3 subunit C OS=Homo sapiens OX=9606 GN=EIF3C PE=1 SV=1
1592	S4R3H4	233.65	20	18	18	Carbamidomethylation; Acetylation (Protein N-term)	Apoptotic chromatin condensation inducer in the nucleus OS=Homo sapiens OX=9606 GN=ACIN1 PE=1 SV=1
1593	ACINU	233.65	19	18	18	Carbamidomethylation; Acetylation (Protein N-term)	Apoptotic chromatin condensation inducer in the nucleus OS=Homo sapiens OX=9606 GN=ACIN1 PE=1 SV=2
1591	E7EQT4	233.65	20	18	18	Carbamidomethylation; Acetylation (Protein N-term)	Apoptotic chromatin condensation inducer in the nucleus OS=Homo sapiens OX=9606 GN=ACIN1 PE=1 SV=2
409	MCM6	233.52	29	20	20	Carbamidomethylation; Acetylation (Protein N-term)	DNA replication licensing factor MCM6 OS=Homo sapiens OX=9606 GN=MCM6 PE=1 SV=1
330	E7EX90	233.15	24	22	22	Carbamidomethylation	Dynactin subunit 1 OS=Homo sapiens OX=9606 GN=DCTN1 PE=1 SV=1
331	DCTN1	233.15	24	22	22	Carbamidomethylation	Dynactin subunit 1 OS=Homo sapiens OX=9606 GN=DCTN1 PE=1 SV=3
1018	PRS7	232.55	51	21	20	Carbamidomethylation; Oxidation (M); Acetylation (Protein N-term)	26S proteasome regulatory subunit 7 OS=Homo sapiens OX=9606 GN=PSMC2 PE=1 SV=3
761	IF16	232.31	39	23	23	Carbamidomethylation	Gamma-interferon-inducible protein 16 OS=Homo sapiens OX=9606 GN=IFI16 PE=1 SV=3
1953	H0Y7A7	232.3	52	17	17	Oxidation (M); Acetylation (Protein N-term)	Calmodulin-2 (Fragment) OS=Homo sapiens OX=9606 GN=CALM2 PE=1 SV=1
2006	CALM2	232.3	66	17	17	Oxidation (M); Acetylation (Protein N-term)	Calmodulin-2 OS=Homo sapiens OX=9606 GN=CALM2 PE=1 SV=1
2007	CALM1	232.3	66	17	17	Oxidation (M); Acetylation (Protein N-term)	Calmodulin-1 OS=Homo sapiens OX=9606 GN=CALM1 PE=1 SV=1
2008	CALM3	232.3	66	17	17	Oxidation (M); Acetylation (Protein N-term)	Calmodulin-3 OS=Homo sapiens OX=9606 GN=CALM3 PE=1 SV=1
2009	E7ETZ0	232.3	65	17	17	Oxidation (M); Acetylation (Protein N-term)	Calmodulin-1 OS=Homo sapiens OX=9606 GN=CALM1 PE=1 SV=1
379	RUVB2	232.22	45	19	19	Carbamidomethylation; Acetylation (Protein N-term)	RuvB-like 2 OS=Homo sapiens OX=9606 GN=RUVBL2 PE=1 SV=3
1386	A0A3B3ITJ4	232.16	40	19	1	Carbamidomethylation; Oxidation (M)	Heterogeneous nuclear ribonucleoprotein L (Fragment) OS=Homo sapiens OX=9606 GN=HNRNPL PE=1 SV=1
453	TRAP1	231.94	33	18	16	Carbamidomethylation	Heat shock protein 75 kDa mitochondrial OS=Homo sapiens OX=9606 GN=TRAP1 PE=1 SV=3
557	PRS6B	231.63	55	19	18	Carbamidomethylation; Oxidation (M); Acetylation (Protein N-term)	26S proteasome regulatory subunit 6B OS=Homo sapiens OX=9606 GN=PSMC4 PE=1 SV=2
372	MY18A	231.32	15	22	22	Carbamidomethylation	Unconventional myosin-XVIIIa OS=Homo sapiens OX=9606 GN=MYO18A PE=1 SV=3
371	A0A0D9SFK2	231.32	15	22	22	Carbamidomethylation	Unconventional myosin-XVIIIa OS=Homo sapiens OX=9606 GN=MYO18A PE=1 SV=1
2013	NOP56	231.01	27	16	16	Carbamidomethylation; Oxidation (M)	Nucleolar protein 56 OS=Homo sapiens OX=9606 GN=NOP56 PE=1 SV=4
1002	ADT1	230.92	41	20	1	Carbamidomethylation; Oxidation (M)	ADP/ATP translocase 1 OS=Homo sapiens OX=9606 GN=SLC25A4 PE=1 SV=4
580	SEPT7	230.88	43	20	19	Carbamidomethylation	Septin-7 OS=Homo sapiens OX=9606 GN=SEPTIN7 PE=1 SV=2
578	E7EPK1	230.88	43	20	19	Carbamidomethylation	Septin 7 OS=Homo sapiens OX=9606 GN=SEPTIN7 PE=1 SV=2
579	E7ES33	230.88	46	20	19	Carbamidomethylation	Septin 7 OS=Homo sapiens OX=9606 GN=SEPTIN7 PE=1 SV=3
645	PDIA6	230.72	50	18	18		Protein disulfide-isomerase A6 OS=Homo sapiens OX=9606 GN=PDIA6 PE=1 SV=1
2253	BAZ1B	230.64	17	25	25	Carbamidomethylation	Tyrosine-protein kinase BAZ1B OS=Homo sapiens OX=9606 GN=BAZ1B PE=1 SV=2
2098	H3BNC9	230.62	17	14	14	Carbamidomethylation; Oxidation (M)	Uncharacterized protein OS=Homo sapiens OX=9606 PE=3 SV=2
24	TPM1	345.19	71	70	3	Oxidation (M); Acetylation (Protein N-term)	Tropomyosin alpha-1 chain OS=Homo sapiens OX=9606 GN=TPM1 PE=1 SV=2
369	PFKAP	230.48	36	19	18	Carbamidomethylation; Oxidation (M)	ATP-dependent 6-phosphofructokinase platelet type OS=Homo sapiens OX=9606 GN=PFKP PE=1 SV=2
1003	RBMX	230.37	44	20	20	Acetylation (Protein N-term)	RNA-binding motif protein X chromosome OS=Homo sapiens OX=9606 GN=RBMX PE=1 SV=3
640	G8JLG1	229.62	34	32	32	Carbamidomethylation	Structural maintenance of chromosomes protein OS=Homo sapiens OX=9606 GN=SMC1A PE=1 SV=2
639	SMC1A	229.62	33	32	32	Carbamidomethylation	Structural maintenance of chromosomes protein 1A OS=Homo sapiens OX=9606 GN=SMC1A PE=1 SV=2
1316	RL23A	229.54	60	23	2	Oxidation (M)	60S ribosomal protein L23a OS=Homo sapiens OX=9606 GN=RPL23A PE=1 SV=1
1412	CMBL	228.73	49	17	17	Carbamidomethylation; Oxidation (M); Acetylation (Protein N-term)	Carboxymethylenebutenolidase homolog OS=Homo sapiens OX=9606 GN=CMBL PE=1 SV=1
261	MYOF	228.66	16	25	25	Carbamidomethylation	Myoferlin OS=Homo sapiens OX=9606 GN=MYOF PE=1 SV=1
641	NAMPT	228.61	43	14	14	Oxidation (M); Acetylation (Protein N-term)	Nicotinamide phosphoribosyltransferase OS=Homo sapiens OX=9606 GN=NAMPT PE=1 SV=1
731	PA2G4	228.46	43	16	16	Carbamidomethylation; Acetylation (Protein N-term)	Proliferation-associated protein 2G4 OS=Homo sapiens OX=9606 GN=PA2G4 PE=1 SV=3
844	SYDC	228.38	45	20	20	Carbamidomethylation; Oxidation (M); Acetylation (Protein N-term)	Aspartate--tRNA ligase cytoplasmic OS=Homo sapiens OX=9606 GN=DARS PE=1 SV=2
1682	PPIA	228.21	67	12	11	Carbamidomethylation; Oxidation (M); Acetylation (Protein N-term)	Peptidyl-prolyl cis-trans isomerase A OS=Homo sapiens OX=9606 GN=PPIA PE=1 SV=2
591	SMC3	227.94	25	23	23	Carbamidomethylation	Structural maintenance of chromosomes protein 3 OS=Homo sapiens OX=9606 GN=SMC3 PE=1 SV=2
889	HP1B3	227.81	28	18	18	Acetylation (Protein N-term)	Heterochromatin protein 1-binding protein 3 OS=Homo sapiens OX=9606 GN=HP1BP3 PE=1 SV=1
1097	RL15	227.78	39	18	18		60S ribosomal protein L15 OS=Homo sapiens OX=9606 GN=RPL15 PE=1 SV=2
4090	KDM1A	227.45	30	19	19	Carbamidomethylation; Oxidation (M)	Lysine-specific histone demethylase 1A OS=Homo sapiens OX=9606 GN=KDM1A PE=1 SV=2
1735	TF3C3	227.25	22	15	15	Carbamidomethylation; Acetylation (Protein N-term)	General transcription factor 3C polypeptide 3 OS=Homo sapiens OX=9606 GN=GTF3C3 PE=1 SV=1
519	E7EX73	227.22	23	24	24	Carbamidomethylation	Eukaryotic translation initiation factor 4 gamma 1 OS=Homo sapiens OX=9606 GN=EIF4G1 PE=1 SV=1
521	E7EUU4	227.22	22	24	24	Carbamidomethylation	Eukaryotic translation initiation factor 4 gamma 1 OS=Homo sapiens OX=9606 GN=EIF4G1 PE=1 SV=1
520	E9PGM1	227.22	22	24	24	Carbamidomethylation	Eukaryotic translation initiation factor 4 gamma 1 OS=Homo sapiens OX=9606 GN=EIF4G1 PE=1 SV=1
525	IF4G1	227.22	21	24	24	Carbamidomethylation	Eukaryotic translation initiation factor 4 gamma 1 OS=Homo sapiens OX=9606 GN=EIF4G1 PE=1 SV=4
2722	ROA0	227.18	38	19	19		Heterogeneous nuclear ribonucleoprotein A0 OS=Homo sapiens OX=9606 GN=HNRNPA0 PE=1 SV=1
182	TBB2A	326.12	70	42	3	Carbamidomethylation; Oxidation (M)	Tubulin beta-2A chain OS=Homo sapiens OX=9606 GN=TUBB2A PE=1 SV=1
9002	F8VXL2	122.57	74	3	3	Carbamidomethylation	Dynein light chain OS=Homo sapiens OX=9606 GN=DYNLL1 PE=1 SV=1
1266	A0A087WV22	226.45	68	26	1	Carbamidomethylation; Oxidation (M)	60S ribosomal protein L10 OS=Homo sapiens OX=9606 GN=RPL10 PE=1 SV=1
1311	F5H5I6	226.3	54	14	14	Carbamidomethylation; Oxidation (M)	G-rich sequence factor 1 OS=Homo sapiens OX=9606 GN=GRSF1 PE=1 SV=2
1312	GRSF1	226.3	48	14	14	Carbamidomethylation; Oxidation (M)	G-rich sequence factor 1 OS=Homo sapiens OX=9606 GN=GRSF1 PE=1 SV=3
1779	PRP31	226	36	14	14	Carbamidomethylation	U4/U6 small nuclear ribonucleoprotein Prp31 OS=Homo sapiens OX=9606 GN=PRPF31 PE=1 SV=2
517	UBP15	225.93	33	24	24	Carbamidomethylation; Acetylation (Protein N-term)	Ubiquitin carboxyl-terminal hydrolase 15 OS=Homo sapiens OX=9606 GN=USP15 PE=1 SV=3
1775	ELAV1	225.84	46	17	17	Carbamidomethylation; Acetylation (Protein N-term)	ELAV-like protein 1 OS=Homo sapiens OX=9606 GN=ELAVL1 PE=1 SV=2
1547	SRSF1	225.8	50	18	16	Carbamidomethylation	Serine/arginine-rich splicing factor 1 OS=Homo sapiens OX=9606 GN=SRSF1 PE=1 SV=2
1552	J3KTL2	225.8	49	18	16	Carbamidomethylation	Serine/arginine-rich-splicing factor 1 OS=Homo sapiens OX=9606 GN=SRSF1 PE=1 SV=1
3351	RS27A	225.21	65	14	6	Carbamidomethylation; Oxidation (M)	Ubiquitin-40S ribosomal protein S27a OS=Homo sapiens OX=9606 GN=RPS27A PE=1 SV=2
170	SYIC	225.19	30	29	29	Carbamidomethylation	Isoleucine--tRNA ligase cytoplasmic OS=Homo sapiens OX=9606 GN=IARS PE=1 SV=2
370	KTN1	225.14	20	20	20	Carbamidomethylation	Kinectin OS=Homo sapiens OX=9606 GN=KTN1 PE=1 SV=1
868	RCC2	225.11	28	21	21	Carbamidomethylation	Protein RCC2 OS=Homo sapiens OX=9606 GN=RCC2 PE=1 SV=2
1437	KCTD2	224.99	59	12	11	Carbamidomethylation; Oxidation (M); Acetylation (Protein N-term)	BTB/POZ domain-containing protein KCTD2 OS=Homo sapiens OX=9606 GN=KCTD2 PE=1 SV=3
1965	PRDX1	224.84	68	17	14	Carbamidomethylation	Peroxiredoxin-1 OS=Homo sapiens OX=9606 GN=PRDX1 PE=1 SV=1
1260	PAIRB	224.8	44	14	14	Oxidation (M)	Plasminogen activator inhibitor 1 RNA-binding protein OS=Homo sapiens OX=9606 GN=SERBP1 PE=1 SV=2
661	SEPT9	224.72	37	18	14	Carbamidomethylation; Oxidation (M)	Septin-9 OS=Homo sapiens OX=9606 GN=SEPTIN9 PE=1 SV=2
777	ACTZ	224.56	51	12	6	Carbamidomethylation; Oxidation (M); Acetylation (Protein N-term)	Alpha-centractin OS=Homo sapiens OX=9606 GN=ACTR1A PE=1 SV=1
1171	MDHM	224.56	37	11	11	Carbamidomethylation	Malate dehydrogenase mitochondrial OS=Homo sapiens OX=9606 GN=MDH2 PE=1 SV=3
711	IF4A2	224.56	33	19	2	Oxidation (M)	Eukaryotic initiation factor 4A-II OS=Homo sapiens OX=9606 GN=EIF4A2 PE=1 SV=2
1293	DCTN2	224.54	35	13	13		Dynactin subunit 2 OS=Homo sapiens OX=9606 GN=DCTN2 PE=1 SV=4
819	TPIS	224.53	59	15	15	Carbamidomethylation	Triosephosphate isomerase OS=Homo sapiens OX=9606 GN=TPI1 PE=1 SV=3
848	CAZA2	224.34	65	14	10	Carbamidomethylation; Acetylation (Protein N-term)	F-actin-capping protein subunit alpha-2 OS=Homo sapiens OX=9606 GN=CAPZA2 PE=1 SV=3
1822	H12	224.32	40	19	5	Acetylation (Protein N-term)	Histone H1.2 OS=Homo sapiens OX=9606 GN=HIST1H1C PE=1 SV=2
1617	H7BY10	224.32	59	23	2	Oxidation (M); Acetylation (Protein N-term)	60S ribosomal protein L23a (Fragment) OS=Homo sapiens OX=9606 GN=RPL23A PE=1 SV=1
156	SYAC	224.24	30	20	20	Carbamidomethylation; Oxidation (M)	Alanine--tRNA ligase cytoplasmic OS=Homo sapiens OX=9606 GN=AARS PE=1 SV=2
1150	PABP2	224.09	42	14	12	Carbamidomethylation; Acetylation (Protein N-term)	Polyadenylate-binding protein 2 OS=Homo sapiens OX=9606 GN=PABPN1 PE=1 SV=3
303	XPO1	223.02	24	19	19	Carbamidomethylation; Oxidation (M); Acetylation (Protein N-term)	Exportin-1 OS=Homo sapiens OX=9606 GN=XPO1 PE=1 SV=1
428	PSMD3	223	40	17	17		26S proteasome non-ATPase regulatory subunit 3 OS=Homo sapiens OX=9606 GN=PSMD3 PE=1 SV=2
1788	SRSF7	222.69	28	14	13		Serine/arginine-rich splicing factor 7 OS=Homo sapiens OX=9606 GN=SRSF7 PE=1 SV=1
1787	C9JAB2	222.69	28	14	13		Serine/arginine-rich-splicing factor 7 OS=Homo sapiens OX=9606 GN=SRSF7 PE=1 SV=1
1841	A0A0B4J1Z1	222.69	48	14	13		Serine/arginine-rich-splicing factor 7 OS=Homo sapiens OX=9606 GN=SRSF7 PE=1 SV=1
1432	PRS8	222.66	54	15	15	Carbamidomethylation; Oxidation (M); Acetylation (Protein N-term)	26S proteasome regulatory subunit 8 OS=Homo sapiens OX=9606 GN=PSMC5 PE=1 SV=1
739	KI67	222.47	12	27	27	Carbamidomethylation	Proliferation marker protein Ki-67 OS=Homo sapiens OX=9606 GN=MKI67 PE=1 SV=2
166	VINC	222.34	23	19	19		Vinculin OS=Homo sapiens OX=9606 GN=VCL PE=1 SV=4
625	COPD	222.15	40	20	20	Carbamidomethylation	Coatomer subunit delta OS=Homo sapiens OX=9606 GN=ARCN1 PE=1 SV=1
626	B0YIW6	222.15	37	20	20	Carbamidomethylation	Archain 1 isoform CRA_a OS=Homo sapiens OX=9606 GN=ARCN1 PE=1 SV=1
304	IMB1	222.14	28	19	19	Carbamidomethylation; Oxidation (M); Acetylation (Protein N-term)	Importin subunit beta-1 OS=Homo sapiens OX=9606 GN=KPNB1 PE=1 SV=2
782	ANR28	221.59	17	13	13	Carbamidomethylation	Serine/threonine-protein phosphatase 6 regulatory ankyrin repeat subunit A OS=Homo sapiens OX=9606 GN=ANKRD28 PE=1 SV=5
393	G3V529	221.46	39	25	25	Carbamidomethylation; Oxidation (M)	ATP-dependent RNA helicase DDX24 OS=Homo sapiens OX=9606 GN=DDX24 PE=1 SV=1
395	DDX24	221.46	37	25	25	Carbamidomethylation; Oxidation (M)	ATP-dependent RNA helicase DDX24 OS=Homo sapiens OX=9606 GN=DDX24 PE=1 SV=1
1838	E9PRY8	220.9	19	22	5	Oxidation (M); Acetylation (Protein N-term)	Elongation factor 1-delta OS=Homo sapiens OX=9606 GN=EEF1D PE=1 SV=1
1845	A0A087X1X7	220.9	20	22	5	Oxidation (M); Acetylation (Protein N-term)	Elongation factor 1-delta OS=Homo sapiens OX=9606 GN=EEF1D PE=1 SV=1
822	AKAP2	220.86	22	14	14	Carbamidomethylation	A-kinase anchor protein 2 OS=Homo sapiens OX=9606 GN=AKAP2 PE=1 SV=3
977	HMGB1	220.78	51	19	15	Carbamidomethylation	High mobility group protein B1 OS=Homo sapiens OX=9606 GN=HMGB1 PE=1 SV=3
988	Q5T7C4	220.78	69	19	15	Carbamidomethylation	High mobility group protein B1 OS=Homo sapiens OX=9606 GN=HMGB1 PE=1 SV=1
940	CDC5L	220.66	36	21	21	Carbamidomethylation	Cell division cycle 5-like protein OS=Homo sapiens OX=9606 GN=CDC5L PE=1 SV=2
454	RADI	220.52	39	23	10	Carbamidomethylation; Oxidation (M)	Radixin OS=Homo sapiens OX=9606 GN=RDX PE=1 SV=1
455	A0A2R8Y5S7	220.52	39	23	10	Carbamidomethylation; Oxidation (M)	Radixin OS=Homo sapiens OX=9606 GN=RDX PE=1 SV=1
1167	IMA3	220.35	40	16	11	Carbamidomethylation; Acetylation (Protein N-term)	Importin subunit alpha-3 OS=Homo sapiens OX=9606 GN=KPNA4 PE=1 SV=1
1506	PSD11	220.15	53	19	19		26S proteasome non-ATPase regulatory subunit 11 OS=Homo sapiens OX=9606 GN=PSMD11 PE=1 SV=3
17	H7C144	406.31	92	99	2	Carbamidomethylation; Oxidation (M); Acetylation (Protein N-term)	Alpha-actinin-4 (Fragment) OS=Homo sapiens OX=9606 GN=ACTN4 PE=1 SV=1
250	VPS35	219.86	23	15	15	Carbamidomethylation	Vacuolar protein sorting-associated protein 35 OS=Homo sapiens OX=9606 GN=VPS35 PE=1 SV=2
2068	HNRL1	219.58	20	16	16	Carbamidomethylation; Acetylation (Protein N-term)	Heterogeneous nuclear ribonucleoprotein U-like protein 1 OS=Homo sapiens OX=9606 GN=HNRNPUL1 PE=1 SV=2
529	SYRC	219.46	39	21	21	Carbamidomethylation	Arginine--tRNA ligase cytoplasmic OS=Homo sapiens OX=9606 GN=RARS PE=1 SV=2
692	SMC2	219.43	20	18	18		Structural maintenance of chromosomes protein 2 OS=Homo sapiens OX=9606 GN=SMC2 PE=1 SV=2
471	H0YFD6	219.33	33	16	16	Carbamidomethylation; Oxidation (M)	Trifunctional enzyme subunit alpha mitochondrial OS=Homo sapiens OX=9606 GN=HADHA PE=1 SV=2
470	ECHA	219.33	35	16	16	Carbamidomethylation; Oxidation (M)	Trifunctional enzyme subunit alpha mitochondrial OS=Homo sapiens OX=9606 GN=HADHA PE=1 SV=2
140	PYGL	218.96	28	20	14	Carbamidomethylation; Acetylation (Protein N-term)	Glycogen phosphorylase liver form OS=Homo sapiens OX=9606 GN=PYGL PE=1 SV=4
260	PUR2	218.74	30	19	19	Carbamidomethylation	Trifunctional purine biosynthetic protein adenosine-3 OS=Homo sapiens OX=9606 GN=GART PE=1 SV=1
3333	HNRH3	218.57	41	15	15	Oxidation (M)	Heterogeneous nuclear ribonucleoprotein H3 OS=Homo sapiens OX=9606 GN=HNRNPH3 PE=1 SV=2
784	SAHH	218.53	35	15	14	Carbamidomethylation; Oxidation (M)	Adenosylhomocysteinase OS=Homo sapiens OX=9606 GN=AHCY PE=1 SV=4
543	DHE3	218.49	34	16	16	Carbamidomethylation	Glutamate dehydrogenase 1 mitochondrial OS=Homo sapiens OX=9606 GN=GLUD1 PE=1 SV=2
614	A0A494C039	218.36	23	16	16	Carbamidomethylation; Oxidation (M)	Hypoxia up-regulated protein 1 OS=Homo sapiens OX=9606 GN=HYOU1 PE=1 SV=1
613	HYOU1	218.36	23	16	16	Carbamidomethylation; Oxidation (M)	Hypoxia up-regulated protein 1 OS=Homo sapiens OX=9606 GN=HYOU1 PE=1 SV=1
663	A0A087X054	218.36	25	16	16	Carbamidomethylation; Oxidation (M)	Hypoxia up-regulated protein 1 OS=Homo sapiens OX=9606 GN=HYOU1 PE=1 SV=1
568	SMC4	217.89	20	23	23		Structural maintenance of chromosomes protein 4 OS=Homo sapiens OX=9606 GN=SMC4 PE=1 SV=2
569	E9PD53	217.89	20	23	23		Structural maintenance of chromosomes protein OS=Homo sapiens OX=9606 GN=SMC4 PE=1 SV=1
824	RRP5	217.87	20	24	24	Carbamidomethylation	Protein RRP5 homolog OS=Homo sapiens OX=9606 GN=PDCD11 PE=1 SV=3
825	A0A3B3IUD7	217.87	20	24	24	Carbamidomethylation	Programmed cell death 11 isoform CRA_a OS=Homo sapiens OX=9606 GN=PDCD11 PE=1 SV=1
727	TCPQ	217.87	41	18	18	Carbamidomethylation	T-complex protein 1 subunit theta OS=Homo sapiens OX=9606 GN=CCT8 PE=1 SV=4
2585	HDAC1	217.74	43	16	11	Carbamidomethylation; Oxidation (M)	Histone deacetylase 1 OS=Homo sapiens OX=9606 GN=HDAC1 PE=1 SV=1
582	MCCB	217.38	43	15	15	Carbamidomethylation; Oxidation (M)	Methylcrotonoyl-CoA carboxylase beta chain mitochondrial OS=Homo sapiens OX=9606 GN=MCCC2 PE=1 SV=1
615	DHX36	217.26	22	18	17	Carbamidomethylation; Acetylation (Protein N-term)	ATP-dependent DNA/RNA helicase DHX36 OS=Homo sapiens OX=9606 GN=DHX36 PE=1 SV=2
185	G6PD	217.11	42	19	19	Carbamidomethylation	Glucose-6-phosphate 1-dehydrogenase OS=Homo sapiens OX=9606 GN=G6PD PE=1 SV=4
710	LDHB	217.04	46	17	15	Carbamidomethylation; Oxidation (M)	L-lactate dehydrogenase B chain OS=Homo sapiens OX=9606 GN=LDHB PE=1 SV=2
1563	J3QR09	216.83	42	19	18	Oxidation (M)	Ribosomal protein L19 OS=Homo sapiens OX=9606 GN=RPL19 PE=1 SV=1
1564	J3KTE4	216.83	42	19	18	Oxidation (M)	Ribosomal protein L19 OS=Homo sapiens OX=9606 GN=RPL19 PE=1 SV=1
1565	RL19	216.83	41	19	18	Oxidation (M)	60S ribosomal protein L19 OS=Homo sapiens OX=9606 GN=RPL19 PE=1 SV=1
2980	IMA4	216.62	38	17	12	Carbamidomethylation; Acetylation (Protein N-term)	Importin subunit alpha-4 OS=Homo sapiens OX=9606 GN=KPNA3 PE=1 SV=2
6073	H2AY	216.49	41	11	11	Carbamidomethylation	Core histone macro-H2A.1 OS=Homo sapiens OX=9606 GN=H2AFY PE=1 SV=4
539	TRI25	216.47	32	19	19	Carbamidomethylation; Acetylation (Protein N-term)	E3 ubiquitin/ISG15 ligase TRIM25 OS=Homo sapiens OX=9606 GN=TRIM25 PE=1 SV=2
2340	DNJC9	216.35	65	15	15	Carbamidomethylation	DnaJ homolog subfamily C member 9 OS=Homo sapiens OX=9606 GN=DNAJC9 PE=1 SV=1
1620	DBNL	216.23	34	12	5	Carbamidomethylation	Drebrin-like protein OS=Homo sapiens OX=9606 GN=DBNL PE=1 SV=1
1000	CALR	216.18	45	15	15	Carbamidomethylation	Calreticulin OS=Homo sapiens OX=9606 GN=CALR PE=1 SV=1
1345	RTCB	216.14	37	13	13	Carbamidomethylation	tRNA-splicing ligase RtcB homolog OS=Homo sapiens OX=9606 GN=RTCB PE=1 SV=1
3210	AP2A1	216.03	26	16	12	Carbamidomethylation	AP-2 complex subunit alpha-1 OS=Homo sapiens OX=9606 GN=AP2A1 PE=1 SV=3
339	PDIA1	216	42	20	20		Protein disulfide-isomerase OS=Homo sapiens OX=9606 GN=P4HB PE=1 SV=3
1306	COF2	215.93	63	12	9	Carbamidomethylation; Acetylation (Protein N-term)	Cofilin-2 OS=Homo sapiens OX=9606 GN=CFL2 PE=1 SV=1
1544	WDR3	215.9	28	21	21	Carbamidomethylation; Acetylation (Protein N-term)	WD repeat-containing protein 3 OS=Homo sapiens OX=9606 GN=WDR3 PE=1 SV=1
1427	SYNC	215.11	39	19	19	Carbamidomethylation; Oxidation (M)	Asparagine--tRNA ligase cytoplasmic OS=Homo sapiens OX=9606 GN=NARS PE=1 SV=1
463	LMNB2	214.6	39	24	20		Lamin-B2 OS=Homo sapiens OX=9606 GN=LMNB2 PE=1 SV=4
745	A0A2R8YFD8	214.44	17	21	15		Chromodomain-helicase-DNA-binding protein 4 OS=Homo sapiens OX=9606 GN=CHD4 PE=1 SV=1
703	1433F	214.36	48	19	16	Carbamidomethylation; Oxidation (M); Acetylation (Protein N-term)	14-3-3 protein eta OS=Homo sapiens OX=9606 GN=YWHAH PE=1 SV=4
427	TTL12	214.2	43	17	17	Carbamidomethylation; Acetylation (Protein N-term)	Tubulin--tyrosine ligase-like protein 12 OS=Homo sapiens OX=9606 GN=TTLL12 PE=1 SV=2
1421	EIF3D	214.13	43	15	15	Carbamidomethylation; Oxidation (M)	Eukaryotic translation initiation factor 3 subunit D OS=Homo sapiens OX=9606 GN=EIF3D PE=1 SV=1
2490	H14	214.06	34	16	2	Acetylation (Protein N-term)	Histone H1.4 OS=Homo sapiens OX=9606 GN=HIST1H1E PE=1 SV=2
1662	RL9	214.02	68	13	13	Carbamidomethylation	60S ribosomal protein L9 OS=Homo sapiens OX=9606 GN=RPL9 PE=1 SV=1
1554	RL21	214	58	13	13	Oxidation (M)	60S ribosomal protein L21 OS=Homo sapiens OX=9606 GN=RPL21 PE=1 SV=2
1637	RS11	213.48	55	18	18	Carbamidomethylation	40S ribosomal protein S11 OS=Homo sapiens OX=9606 GN=RPS11 PE=1 SV=3
2983	TOP2B	213.3	15	19	13		DNA topoisomerase 2-beta OS=Homo sapiens OX=9606 GN=TOP2B PE=1 SV=3
1211	SEPT2	213.27	54	17	17	Carbamidomethylation	Septin-2 OS=Homo sapiens OX=9606 GN=SEPTIN2 PE=1 SV=1
449	HXK1	213.02	19	13	10	Carbamidomethylation; Acetylation (Protein N-term)	Hexokinase-1 OS=Homo sapiens OX=9606 GN=HK1 PE=1 SV=3
1149	K2C3	212.92	15	21	1	Oxidation (M)	Keratin type II cytoskeletal 3 OS=Homo sapiens OX=9606 GN=KRT3 PE=1 SV=3
468	NONO	212.91	41	20	19	Carbamidomethylation; Oxidation (M)	Non-POU domain-containing octamer-binding protein OS=Homo sapiens OX=9606 GN=NONO PE=1 SV=4
1367	IF2B2	212.8	29	15	13	Carbamidomethylation	Insulin-like growth factor 2 mRNA-binding protein 2 OS=Homo sapiens OX=9606 GN=IGF2BP2 PE=1 SV=2
1368	F8W930	212.8	29	15	13	Carbamidomethylation	Insulin-like growth factor 2 mRNA-binding protein 2 OS=Homo sapiens OX=9606 GN=IGF2BP2 PE=1 SV=1
419	UGGG1	212.47	17	17	17	Carbamidomethylation	UDP-glucose:glycoprotein glucosyltransferase 1 OS=Homo sapiens OX=9606 GN=UGGT1 PE=1 SV=3
442	OAT	212.27	43	15	15	Carbamidomethylation	Ornithine aminotransferase mitochondrial OS=Homo sapiens OX=9606 GN=OAT PE=1 SV=1
12	G3V2N5	395.41	90	100	2	Carbamidomethylation; Oxidation (M); Acetylation (Protein N-term)	Alpha-actinin-1 (Fragment) OS=Homo sapiens OX=9606 GN=ACTN1 PE=1 SV=8
2474	K2C78	211.91	19	19	9	Acetylation (Protein N-term)	Keratin type II cytoskeletal 78 OS=Homo sapiens OX=9606 GN=KRT78 PE=1 SV=2
2221	PTCD3	211.9	32	15	15	Carbamidomethylation; Oxidation (M)	Pentatricopeptide repeat domain-containing protein 3 mitochondrial OS=Homo sapiens OX=9606 GN=PTCD3 PE=1 SV=3
2212	K2C1B	211.63	18	18	6		Keratin type II cytoskeletal 1b OS=Homo sapiens OX=9606 GN=KRT77 PE=2 SV=3
382	DDX1	211.47	31	17	17	Carbamidomethylation	ATP-dependent RNA helicase DDX1 OS=Homo sapiens OX=9606 GN=DDX1 PE=1 SV=2
456	F1T0B3	211.47	35	17	17	Carbamidomethylation	ATP-dependent RNA helicase DDX1 OS=Homo sapiens OX=9606 GN=DDX1 PE=1 SV=1
457	A0A087X2G1	211.47	35	17	17	Carbamidomethylation	ATP-dependent RNA helicase DDX1 OS=Homo sapiens OX=9606 GN=DDX1 PE=1 SV=1
680	POP1	211.19	28	21	21	Carbamidomethylation; Oxidation (M)	Ribonucleases P/MRP protein subunit POP1 OS=Homo sapiens OX=9606 GN=POP1 PE=1 SV=2
2157	PSA2	211.18	58	12	12		Proteasome subunit alpha type-2 OS=Homo sapiens OX=9606 GN=PSMA2 PE=1 SV=2
2158	A0A024RA52	211.18	58	12	12		Proteasome subunit alpha type OS=Homo sapiens OX=9606 GN=PSMA2 PE=1 SV=1
6349	PSMD4	211.12	32	12	12	Carbamidomethylation	26S proteasome non-ATPase regulatory subunit 4 OS=Homo sapiens OX=9606 GN=PSMD4 PE=1 SV=1
3475	PUM3	211.01	28	13	13	Carbamidomethylation	Pumilio homolog 3 OS=Homo sapiens OX=9606 GN=PUM3 PE=1 SV=3
1463	ARHG2	210.96	27	18	18	Carbamidomethylation	Rho guanine nucleotide exchange factor 2 OS=Homo sapiens OX=9606 GN=ARHGEF2 PE=1 SV=4
1464	V9GYM8	210.96	26	18	18	Carbamidomethylation	Rho guanine nucleotide exchange factor 2 OS=Homo sapiens OX=9606 GN=ARHGEF2 PE=1 SV=1
1364	STRBP	210.89	26	22	10	Carbamidomethylation	Spermatid perinuclear RNA-binding protein OS=Homo sapiens OX=9606 GN=STRBP PE=1 SV=1
2187	CBX3	210.62	61	11	9	Carbamidomethylation; Oxidation (M)	Chromobox protein homolog 3 OS=Homo sapiens OX=9606 GN=CBX3 PE=1 SV=4
1136	LRC47	210.45	31	14	14	Carbamidomethylation; Acetylation (Protein N-term)	Leucine-rich repeat-containing protein 47 OS=Homo sapiens OX=9606 GN=LRRC47 PE=1 SV=1
1434	RL28	210.35	60	15	15	Carbamidomethylation; Oxidation (M); Acetylation (Protein N-term)	60S ribosomal protein L28 OS=Homo sapiens OX=9606 GN=RPL28 PE=1 SV=3
618	AT1A1	209.97	21	15	15		Sodium/potassium-transporting ATPase subunit alpha-1 OS=Homo sapiens OX=9606 GN=ATP1A1 PE=1 SV=1
2423	H13	209.9	37	16	2	Acetylation (Protein N-term)	Histone H1.3 OS=Homo sapiens OX=9606 GN=HIST1H1D PE=1 SV=2
1305	FBRL	209.79	48	16	16	Carbamidomethylation	rRNA 2'-O-methyltransferase fibrillarin OS=Homo sapiens OX=9606 GN=FBL PE=1 SV=2
938	ABCF1	209.74	24	18	18	Carbamidomethylation	ATP-binding cassette sub-family F member 1 OS=Homo sapiens OX=9606 GN=ABCF1 PE=1 SV=2
1089	PUR6	209.69	40	13	13	Carbamidomethylation; Acetylation (Protein N-term)	Multifunctional protein ADE2 OS=Homo sapiens OX=9606 GN=PAICS PE=1 SV=3
531	PSMD6	209.65	50	19	19		26S proteasome non-ATPase regulatory subunit 6 OS=Homo sapiens OX=9606 GN=PSMD6 PE=1 SV=1
1108	CCAR2	209.41	29	19	19	Carbamidomethylation	Cell cycle and apoptosis regulator protein 2 OS=Homo sapiens OX=9606 GN=CCAR2 PE=1 SV=2
631	PGAM1	209.4	63	14	14	Carbamidomethylation	Phosphoglycerate mutase 1 OS=Homo sapiens OX=9606 GN=PGAM1 PE=1 SV=2
1501	E9PF19	209.3	36	13	13	Carbamidomethylation	Transducin beta-like protein 2 OS=Homo sapiens OX=9606 GN=TBL2 PE=1 SV=1
1502	TBL2	209.3	33	13	13	Carbamidomethylation	Transducin beta-like protein 2 OS=Homo sapiens OX=9606 GN=TBL2 PE=1 SV=1
2027	H0YHA7	209.17	47	12	12		60S ribosomal protein L18 (Fragment) OS=Homo sapiens OX=9606 GN=RPL18 PE=1 SV=1
2028	RL18	209.17	41	12	12		60S ribosomal protein L18 OS=Homo sapiens OX=9606 GN=RPL18 PE=1 SV=2
2029	J3QQ67	209.17	41	12	12		60S ribosomal protein L18 (Fragment) OS=Homo sapiens OX=9606 GN=RPL18 PE=1 SV=1
744	AP2B1	209.02	26	20	10	Carbamidomethylation	AP-2 complex subunit beta OS=Homo sapiens OX=9606 GN=AP2B1 PE=1 SV=1
971	CDC37	208.9	37	13	13	Oxidation (M)	Hsp90 co-chaperone Cdc37 OS=Homo sapiens OX=9606 GN=CDC37 PE=1 SV=1
1420	RL26	208.61	60	17	8	Oxidation (M)	60S ribosomal protein L26 OS=Homo sapiens OX=9606 GN=RPL26 PE=1 SV=1
2742	SRSF3	208.57	36	10	9		Serine/arginine-rich splicing factor 3 OS=Homo sapiens OX=9606 GN=SRSF3 PE=1 SV=1
329	PDC6I	208.56	23	17	17	Carbamidomethylation; Acetylation (Protein N-term)	Programmed cell death 6-interacting protein OS=Homo sapiens OX=9606 GN=PDCD6IP PE=1 SV=1
876	1433T	208.52	56	17	12	Carbamidomethylation; Oxidation (M); Acetylation (Protein N-term)	14-3-3 protein theta OS=Homo sapiens OX=9606 GN=YWHAQ PE=1 SV=1
852	AP3D1	208.38	18	14	14	Carbamidomethylation	AP-3 complex subunit delta-1 OS=Homo sapiens OX=9606 GN=AP3D1 PE=1 SV=1
1021	ABCF2	208.23	27	18	18	Carbamidomethylation; Oxidation (M)	ATP-binding cassette sub-family F member 2 OS=Homo sapiens OX=9606 GN=ABCF2 PE=1 SV=2
10	H9KV75	484.27	89	268	1	Carbamidomethylation; Oxidation (M); Acetylation (Protein N-term)	Alpha-actinin-1 OS=Homo sapiens OX=9606 GN=ACTN1 PE=1 SV=1
898	1433G	206.72	59	16	9	Carbamidomethylation; Oxidation (M); Acetylation (Protein N-term)	14-3-3 protein gamma OS=Homo sapiens OX=9606 GN=YWHAG PE=1 SV=2
772	5NTC	206.59	44	16	16	Carbamidomethylation	Cytosolic purine 5'-nucleotidase OS=Homo sapiens OX=9606 GN=NT5C2 PE=1 SV=1
417	STIP1	206.34	44	19	19	Carbamidomethylation; Oxidation (M); Acetylation (Protein N-term)	Stress-induced-phosphoprotein 1 OS=Homo sapiens OX=9606 GN=STIP1 PE=1 SV=1
813	ANLN	205.94	17	15	15	Carbamidomethylation	Anillin OS=Homo sapiens OX=9606 GN=ANLN PE=1 SV=2
2835	GSTP1	205.76	44	11	11	Oxidation (M)	Glutathione S-transferase P OS=Homo sapiens OX=9606 GN=GSTP1 PE=1 SV=2
685	FKBP4	205.05	36	12	12	Carbamidomethylation; Oxidation (M)	Peptidyl-prolyl cis-trans isomerase FKBP4 OS=Homo sapiens OX=9606 GN=FKBP4 PE=1 SV=3
364	H0YJW3	369.21	88	74	1	Carbamidomethylation; Oxidation (M); Acetylation (Protein N-term)	Alpha-actinin-1 (Fragment) OS=Homo sapiens OX=9606 GN=ACTN1 PE=1 SV=1
864	UGDH	204.86	44	19	19	Carbamidomethylation; Oxidation (M)	UDP-glucose 6-dehydrogenase OS=Homo sapiens OX=9606 GN=UGDH PE=1 SV=1
206	E9PLK3	204.82	17	12	12	Carbamidomethylation	Aminopeptidase OS=Homo sapiens OX=9606 GN=NPEPPS PE=1 SV=1
207	PSA	204.82	17	12	12	Carbamidomethylation	Puromycin-sensitive aminopeptidase OS=Homo sapiens OX=9606 GN=NPEPPS PE=1 SV=2
2575	A0A0G2JPF8	204.44	23	14	1		Heterogeneous nuclear ribonucleoprotein C-like 4 OS=Homo sapiens OX=9606 GN=HNRNPCL4 PE=4 SV=1
2573	HNRC4	204.44	23	14	1		Heterogeneous nuclear ribonucleoprotein C-like 4 OS=Homo sapiens OX=9606 GN=HNRNPCL4 PE=3 SV=1
2574	HNRC3	204.44	23	14	1		Heterogeneous nuclear ribonucleoprotein C-like 3 OS=Homo sapiens OX=9606 GN=HNRNPCL3 PE=2 SV=1
3448	RL23	204.12	56	9	9	Carbamidomethylation; Oxidation (M)	60S ribosomal protein L23 OS=Homo sapiens OX=9606 GN=RPL23 PE=1 SV=1
327	SYTC	203.6	34	21	21	Carbamidomethylation	Threonine--tRNA ligase cytoplasmic OS=Homo sapiens OX=9606 GN=TARS PE=1 SV=3
1274	DHX57	203.43	17	19	18	Carbamidomethylation	Putative ATP-dependent RNA helicase DHX57 OS=Homo sapiens OX=9606 GN=DHX57 PE=1 SV=2
403	PLAK	203.38	24	13	10	Carbamidomethylation; Oxidation (M); Acetylation (Protein N-term)	Junction plakoglobin OS=Homo sapiens OX=9606 GN=JUP PE=1 SV=3
1528	AIFM1	203.15	34	15	15	Carbamidomethylation; Oxidation (M)	Apoptosis-inducing factor 1 mitochondrial OS=Homo sapiens OX=9606 GN=AIFM1 PE=1 SV=1
1185	E9PDE8	203.04	23	13	9	Carbamidomethylation; Oxidation (M)	Heat shock 70 kDa protein 4L OS=Homo sapiens OX=9606 GN=HSPA4L PE=1 SV=1
1127	HS74L	203.04	22	13	9	Carbamidomethylation; Oxidation (M)	Heat shock 70 kDa protein 4L OS=Homo sapiens OX=9606 GN=HSPA4L PE=1 SV=3
1407	RBBP7	202.69	38	13	6	Carbamidomethylation; Acetylation (Protein N-term)	Histone-binding protein RBBP7 OS=Homo sapiens OX=9606 GN=RBBP7 PE=1 SV=1
2772	ML12A	202.67	54	8	5	Carbamidomethylation; Oxidation (M)	Myosin regulatory light chain 12A OS=Homo sapiens OX=9606 GN=MYL12A PE=1 SV=2
2726	ML12B	202.67	54	8	5	Carbamidomethylation; Oxidation (M)	Myosin regulatory light chain 12B OS=Homo sapiens OX=9606 GN=MYL12B PE=1 SV=2
2730	J3QRS3	202.67	53	8	5	Carbamidomethylation; Oxidation (M)	Myosin regulatory light chain 12A OS=Homo sapiens OX=9606 GN=MYL12A PE=1 SV=1
2731	GNL3	202.46	29	12	12	Carbamidomethylation	Guanine nucleotide-binding protein-like 3 OS=Homo sapiens OX=9606 GN=GNL3 PE=1 SV=2
2449	FILA2	202.24	6	8	8		Filaggrin-2 OS=Homo sapiens OX=9606 GN=FLG2 PE=1 SV=1
1635	DDX6	202.18	30	13	13	Carbamidomethylation; Oxidation (M)	Probable ATP-dependent RNA helicase DDX6 OS=Homo sapiens OX=9606 GN=DDX6 PE=1 SV=2
2433	M0R0F0	202.09	54	12	12	Carbamidomethylation; Oxidation (M); Acetylation (Protein N-term)	40S ribosomal protein S5 (Fragment) OS=Homo sapiens OX=9606 GN=RPS5 PE=1 SV=1
2434	RS5	202.09	53	12	12	Carbamidomethylation; Oxidation (M); Acetylation (Protein N-term)	40S ribosomal protein S5 OS=Homo sapiens OX=9606 GN=RPS5 PE=1 SV=4
469	NCBP1	201.82	28	15	15	Carbamidomethylation	Nuclear cap-binding protein subunit 1 OS=Homo sapiens OX=9606 GN=NCBP1 PE=1 SV=1
775	A0A024R4M0	201.35	61	21	21	Oxidation (M)	40S ribosomal protein S9 OS=Homo sapiens OX=9606 GN=RPS9 PE=1 SV=1
776	RS9	201.35	61	21	21	Oxidation (M)	40S ribosomal protein S9 OS=Homo sapiens OX=9606 GN=RPS9 PE=1 SV=3
1133	PSMD7	201.14	45	10	10	Carbamidomethylation; Oxidation (M)	26S proteasome non-ATPase regulatory subunit 7 OS=Homo sapiens OX=9606 GN=PSMD7 PE=1 SV=2
732	B0QY89	201.11	21	12	12	Carbamidomethylation	Eukaryotic translation initiation factor 3 subunit L OS=Homo sapiens OX=9606 GN=EIF3L PE=1 SV=1
733	EIF3L	201.11	23	12	12	Carbamidomethylation	Eukaryotic translation initiation factor 3 subunit L OS=Homo sapiens OX=9606 GN=EIF3L PE=1 SV=1
1221	YTDC2	200.97	20	18	18	Carbamidomethylation; Oxidation (M); Acetylation (Protein N-term)	3'-5' RNA helicase YTHDC2 OS=Homo sapiens OX=9606 GN=YTHDC2 PE=1 SV=2
2040	RT07	200.96	45	13	13	Carbamidomethylation	28S ribosomal protein S7 mitochondrial OS=Homo sapiens OX=9606 GN=MRPS7 PE=1 SV=2
1921	J3QLS3	200.96	40	13	13	Carbamidomethylation	28S ribosomal protein S7 mitochondrial OS=Homo sapiens OX=9606 GN=MRPS7 PE=1 SV=1
2210	G5E9V5	200.93	38	14	14		28S ribosomal protein S22 mitochondrial OS=Homo sapiens OX=9606 GN=MRPS22 PE=1 SV=1
2203	G5E9W7	200.93	42	14	14		28S ribosomal protein S22 mitochondrial OS=Homo sapiens OX=9606 GN=MRPS22 PE=1 SV=1
2252	RT22	200.93	38	14	14		28S ribosomal protein S22 mitochondrial OS=Homo sapiens OX=9606 GN=MRPS22 PE=1 SV=1
1726	H0YIV4	200.87	23	12	8		Nucleosome assembly protein 1-like 1 (Fragment) OS=Homo sapiens OX=9606 GN=NAP1L1 PE=1 SV=1
1727	NP1L1	200.87	23	12	8		Nucleosome assembly protein 1-like 1 OS=Homo sapiens OX=9606 GN=NAP1L1 PE=1 SV=1
1725	F8VY35	200.87	33	12	8		Nucleosome assembly protein 1-like 1 (Fragment) OS=Homo sapiens OX=9606 GN=NAP1L1 PE=1 SV=1
2134	F8W0J6	200.87	23	12	8		Nucleosome assembly protein 1-like 1 OS=Homo sapiens OX=9606 GN=NAP1L1 PE=1 SV=1
1686	F5H4R6	200.87	23	12	8		Nucleosome assembly protein 1-like 1 OS=Homo sapiens OX=9606 GN=NAP1L1 PE=1 SV=1
2311	F8W020	200.87	43	12	8		Nucleosome assembly protein 1-like 1 (Fragment) OS=Homo sapiens OX=9606 GN=NAP1L1 PE=1 SV=1
1454	E9PMS6	200.53	18	16	16	Acetylation (Protein N-term)	LIM domain only protein 7 OS=Homo sapiens OX=9606 GN=LMO7 PE=1 SV=1
2148	E9PL71	200.44	51	18	1	Oxidation (M); Acetylation (Protein N-term)	Elongation factor 1-delta (Fragment) OS=Homo sapiens OX=9606 GN=EEF1D PE=1 SV=1
1878	LRRF2	200.31	18	14	13	Carbamidomethylation; Oxidation (M)	Leucine-rich repeat flightless-interacting protein 2 OS=Homo sapiens OX=9606 GN=LRRFIP2 PE=1 SV=1
23120	A0A0C4DGA6	200.22	22	15	15	Carbamidomethylation	Helicase-like transcription factor OS=Homo sapiens OX=9606 GN=HLTF PE=1 SV=1
23121	HLTF	200.22	22	15	15	Carbamidomethylation	Helicase-like transcription factor OS=Homo sapiens OX=9606 GN=HLTF PE=1 SV=2
540	HXK2	200.14	27	19	17	Carbamidomethylation; Acetylation (Protein N-term)	Hexokinase-2 OS=Homo sapiens OX=9606 GN=HK2 PE=1 SV=2
595	E9PB90	200.14	28	19	17	Carbamidomethylation; Acetylation (Protein N-term)	Hexokinase-2 OS=Homo sapiens OX=9606 GN=HK2 PE=1 SV=1
774	ERF3A	200.03	42	15	8	Carbamidomethylation	Eukaryotic peptide chain release factor GTP-binding subunit ERF3A OS=Homo sapiens OX=9606 GN=GSPT1 PE=1 SV=1
1439	ENOG	199.75	27	9	3	Carbamidomethylation	Gamma-enolase OS=Homo sapiens OX=9606 GN=ENO2 PE=1 SV=3
916	KINH	199.41	23	16	16	Carbamidomethylation	Kinesin-1 heavy chain OS=Homo sapiens OX=9606 GN=KIF5B PE=1 SV=1
1227	C9J2Y9	199.39	13	11	11	Carbamidomethylation	DNA-directed RNA polymerase subunit beta OS=Homo sapiens OX=9606 GN=POLR2B PE=1 SV=2
1228	RPB2	199.39	13	11	11	Carbamidomethylation	DNA-directed RNA polymerase II subunit RPB2 OS=Homo sapiens OX=9606 GN=POLR2B PE=1 SV=1
1226	A0A1W2PPT5	199.39	14	11	11	Carbamidomethylation	DNA-directed RNA polymerase subunit beta OS=Homo sapiens OX=9606 GN=POLR2B PE=1 SV=1
840	Q32Q12	199.36	43	13	13	Oxidation (M)	Nucleoside diphosphate kinase OS=Homo sapiens OX=9606 GN=NME1-NME2 PE=1 SV=1
1914	HS905	199.24	20	15	1	Carbamidomethylation	Putative heat shock protein HSP 90-alpha A5 OS=Homo sapiens OX=9606 GN=HSP90AA5P PE=2 SV=1
3965	RS12	199.04	61	8	8	Carbamidomethylation; Oxidation (M); Acetylation (Protein N-term)	40S ribosomal protein S12 OS=Homo sapiens OX=9606 GN=RPS12 PE=1 SV=3
1339	TRIPC	198.62	10	15	15	Carbamidomethylation	E3 ubiquitin-protein ligase TRIP12 OS=Homo sapiens OX=9606 GN=TRIP12 PE=1 SV=1
707	CMC2	198.55	23	11	8	Carbamidomethylation	Calcium-binding mitochondrial carrier protein Aralar2 OS=Homo sapiens OX=9606 GN=SLC25A13 PE=1 SV=2
1505	TRA2B	198.38	46	14	12	Carbamidomethylation	Transformer-2 protein homolog beta OS=Homo sapiens OX=9606 GN=TRA2B PE=1 SV=1
349	IPO5	198.26	21	14	14	Carbamidomethylation; Acetylation (Protein N-term)	Importin-5 OS=Homo sapiens OX=9606 GN=IPO5 PE=1 SV=4
847	MERL	198.09	33	17	16	Carbamidomethylation	Merlin OS=Homo sapiens OX=9606 GN=NF2 PE=1 SV=1
1550	MSH2	198.02	20	13	13		DNA mismatch repair protein Msh2 OS=Homo sapiens OX=9606 GN=MSH2 PE=1 SV=1
1548	A0A2R8YFH0	198.02	21	13	13		DNA mismatch repair protein OS=Homo sapiens OX=9606 GN=MSH2 PE=1 SV=1
1546	E9PHA6	198.02	21	13	13		DNA mismatch repair protein OS=Homo sapiens OX=9606 GN=MSH2 PE=1 SV=1
1549	A0A2R8Y6P0	198.02	20	13	13		DNA mismatch repair protein OS=Homo sapiens OX=9606 GN=MSH2 PE=1 SV=1
1545	A0A2R8YG02	198.02	20	13	13		DNA mismatch repair protein OS=Homo sapiens OX=9606 GN=MSH2 PE=1 SV=1
1093	OAS3	197.74	17	15	15	Carbamidomethylation	2'-5'-oligoadenylate synthase 3 OS=Homo sapiens OX=9606 GN=OAS3 PE=1 SV=3
2219	RT27	197.59	43	15	15	Carbamidomethylation	28S ribosomal protein S27 mitochondrial OS=Homo sapiens OX=9606 GN=MRPS27 PE=1 SV=3
587	SRRT	197.37	26	18	18	Carbamidomethylation	Serrate RNA effector molecule homolog OS=Homo sapiens OX=9606 GN=SRRT PE=1 SV=1
3001	RRP1B	196.99	22	14	14	Carbamidomethylation	Ribosomal RNA processing protein 1 homolog B OS=Homo sapiens OX=9606 GN=RRP1B PE=1 SV=3
1370	JIP4	196.84	14	13	13	Carbamidomethylation	C-Jun-amino-terminal kinase-interacting protein 4 OS=Homo sapiens OX=9606 GN=SPAG9 PE=1 SV=4
2613	ARPC3	196.76	65	15	15	Carbamidomethylation	Actin-related protein 2/3 complex subunit 3 OS=Homo sapiens OX=9606 GN=ARPC3 PE=1 SV=3
999	J3KPF3	196.58	20	11	11	Acetylation (Protein N-term)	4F2 cell-surface antigen heavy chain OS=Homo sapiens OX=9606 GN=SLC3A2 PE=1 SV=1
997	F5GZS6	196.58	22	11	11	Acetylation (Protein N-term)	4F2 cell-surface antigen heavy chain OS=Homo sapiens OX=9606 GN=SLC3A2 PE=1 SV=1
998	4F2	196.58	20	11	11	Acetylation (Protein N-term)	4F2 cell-surface antigen heavy chain OS=Homo sapiens OX=9606 GN=SLC3A2 PE=1 SV=3
1187	CSDE1	196.28	30	18	18	Carbamidomethylation	Cold shock domain-containing protein E1 OS=Homo sapiens OX=9606 GN=CSDE1 PE=1 SV=2
2618	C1QBP	196.25	35	9	9	Carbamidomethylation; Oxidation (M)	Complement component 1 Q subcomponent-binding protein mitochondrial OS=Homo sapiens OX=9606 GN=C1QBP PE=1 SV=1
687	PSD12	196.13	40	14	14	Carbamidomethylation	26S proteasome non-ATPase regulatory subunit 12 OS=Homo sapiens OX=9606 GN=PSMD12 PE=1 SV=3
1803	DNMT1	196.06	11	14	14	Carbamidomethylation	DNA (cytosine-5)-methyltransferase 1 OS=Homo sapiens OX=9606 GN=DNMT1 PE=1 SV=2
1604	STAU1	195.94	25	15	15	Carbamidomethylation	Double-stranded RNA-binding protein Staufen homolog 1 OS=Homo sapiens OX=9606 GN=STAU1 PE=1 SV=2
507	A0A087WUT6	195.8	14	12	12	Carbamidomethylation	Eukaryotic translation initiation factor 5B OS=Homo sapiens OX=9606 GN=EIF5B PE=1 SV=1
506	IF2P	195.8	14	12	12	Carbamidomethylation	Eukaryotic translation initiation factor 5B OS=Homo sapiens OX=9606 GN=EIF5B PE=1 SV=4
915	DDX18	195.45	21	11	11		ATP-dependent RNA helicase DDX18 OS=Homo sapiens OX=9606 GN=DDX18 PE=1 SV=2
705	AP1B1	195.29	21	15	5	Carbamidomethylation	AP-1 complex subunit beta-1 OS=Homo sapiens OX=9606 GN=AP1B1 PE=1 SV=2
360	LMNB1	195.21	35	17	13	Carbamidomethylation; Oxidation (M)	Lamin-B1 OS=Homo sapiens OX=9606 GN=LMNB1 PE=1 SV=2
2214	PPIB	195.2	40	11	10	Carbamidomethylation	Peptidyl-prolyl cis-trans isomerase B OS=Homo sapiens OX=9606 GN=PPIB PE=1 SV=2
2136	LARP4	195.07	23	14	13	Carbamidomethylation; Oxidation (M); Acetylation (Protein N-term)	La-related protein 4 OS=Homo sapiens OX=9606 GN=LARP4 PE=1 SV=3
1757	TSR1	195.04	21	12	12	Oxidation (M)	Pre-rRNA-processing protein TSR1 homolog OS=Homo sapiens OX=9606 GN=TSR1 PE=1 SV=1
643	A0A087WYN9	194.93	13	12	12	Carbamidomethylation	ATP-dependent RNA helicase DHX29 OS=Homo sapiens OX=9606 GN=DHX29 PE=1 SV=1
642	DHX29	194.93	13	12	12	Carbamidomethylation	ATP-dependent RNA helicase DHX29 OS=Homo sapiens OX=9606 GN=DHX29 PE=1 SV=2
723	PKP3	194.59	18	13	13	Carbamidomethylation	Plakophilin-3 OS=Homo sapiens OX=9606 GN=PKP3 PE=1 SV=1
2342	RL13A	194.57	49	17	17	Acetylation (Protein N-term)	60S ribosomal protein L13a OS=Homo sapiens OX=9606 GN=RPL13A PE=1 SV=2
1770	DKC1	194.4	34	13	13	Carbamidomethylation	H/ACA ribonucleoprotein complex subunit DKC1 OS=Homo sapiens OX=9606 GN=DKC1 PE=1 SV=3
1175	GUAA	194.11	32	16	16	Carbamidomethylation	GMP synthase [glutamine-hydrolyzing] OS=Homo sapiens OX=9606 GN=GMPS PE=1 SV=1
1508	E7EU96	194.02	40	11	11		Casein kinase II subunit alpha OS=Homo sapiens OX=9606 GN=CSNK2A1 PE=1 SV=1
1509	A0A2R8YD58	194.02	41	11	11		Casein kinase II subunit alpha OS=Homo sapiens OX=9606 GN=CSNK2A1 PE=1 SV=1
1507	CSK21	194.02	39	11	11		Casein kinase II subunit alpha OS=Homo sapiens OX=9606 GN=CSNK2A1 PE=1 SV=1
2768	CBX5	193.75	55	9	8	Carbamidomethylation	Chromobox protein homolog 5 OS=Homo sapiens OX=9606 GN=CBX5 PE=1 SV=1
978	C9J381	193.74	34	13	11	Carbamidomethylation	Inosine-5'-monophosphate dehydrogenase OS=Homo sapiens OX=9606 GN=IMPDH1 PE=1 SV=1
979	IMDH1	193.74	33	13	11	Carbamidomethylation	Inosine-5'-monophosphate dehydrogenase 1 OS=Homo sapiens OX=9606 GN=IMPDH1 PE=1 SV=2
1532	RBBP4	193.72	23	10	3	Carbamidomethylation; Acetylation (Protein N-term)	Histone-binding protein RBBP4 OS=Homo sapiens OX=9606 GN=RBBP4 PE=1 SV=3
1019	EXOSX	193.14	27	14	14	Carbamidomethylation	Exosome component 10 OS=Homo sapiens OX=9606 GN=EXOSC10 PE=1 SV=2
1696	RL18A	193.05	61	20	20	Carbamidomethylation	60S ribosomal protein L18a OS=Homo sapiens OX=9606 GN=RPL18A PE=1 SV=2
2900	CAV1	192.82	41	9	9	Acetylation (Protein N-term)	Caveolin-1 OS=Homo sapiens OX=9606 GN=CAV1 PE=1 SV=4
1050	PLSL	192.57	14	12	1	Carbamidomethylation; Oxidation (M)	Plastin-2 OS=Homo sapiens OX=9606 GN=LCP1 PE=1 SV=6
1755	UPP1	192.54	39	10	10	Carbamidomethylation; Acetylation (Protein N-term)	Uridine phosphorylase 1 OS=Homo sapiens OX=9606 GN=UPP1 PE=1 SV=1
815	F5H365	192.07	20	10	8	Carbamidomethylation; Acetylation (Protein N-term)	Protein transport protein SEC23 OS=Homo sapiens OX=9606 GN=SEC23A PE=1 SV=1
816	SC23A	192.07	20	10	8	Carbamidomethylation; Acetylation (Protein N-term)	Protein transport protein Sec23A OS=Homo sapiens OX=9606 GN=SEC23A PE=1 SV=2
2235	RACK1	191.99	42	9	9	Carbamidomethylation	Receptor of activated protein C kinase 1 OS=Homo sapiens OX=9606 GN=RACK1 PE=1 SV=3
941	CAVN1	191.59	31	10	10	Oxidation (M)	Caveolae-associated protein 1 OS=Homo sapiens OX=9606 GN=CAVIN1 PE=1 SV=1
1275	COPE	191.28	42	14	14		Coatomer subunit epsilon OS=Homo sapiens OX=9606 GN=COPE PE=1 SV=3
1276	M0QXB4	191.28	39	14	14		Coatomer protein complex subunit epsilon isoform CRA_g OS=Homo sapiens OX=9606 GN=COPE PE=1 SV=1
682	AT2A2	191.23	19	12	12	Carbamidomethylation; Oxidation (M)	Sarcoplasmic/endoplasmic reticulum calcium ATPase 2 OS=Homo sapiens OX=9606 GN=ATP2A2 PE=1 SV=1
2542	HDAC2	191.2	33	11	6	Carbamidomethylation; Oxidation (M)	Histone deacetylase 2 OS=Homo sapiens OX=9606 GN=HDAC2 PE=1 SV=2
1325	F2Z2I2	191.09	43	14	10	Carbamidomethylation	6-phosphofructo-2-kinase/fructose-2 6-bisphosphatase 3 OS=Homo sapiens OX=9606 GN=PFKFB3 PE=1 SV=1
1330	Q5VX20	191.09	37	14	10	Carbamidomethylation	6-phosphofructo-2-kinase/fructose-2 6-bisphosphatase 3 OS=Homo sapiens OX=9606 GN=PFKFB3 PE=1 SV=1
1328	Q5W015	191.09	38	14	10	Carbamidomethylation	6-phosphofructo-2-kinase/fructose-2 6-bisphosphatase 3 OS=Homo sapiens OX=9606 GN=PFKFB3 PE=1 SV=1
1329	F263	191.09	37	14	10	Carbamidomethylation	6-phosphofructo-2-kinase/fructose-2 6-bisphosphatase 3 OS=Homo sapiens OX=9606 GN=PFKFB3 PE=1 SV=1
1322	A0A1W2PR17	191.09	34	14	10	Carbamidomethylation	6-phosphofructo-2-kinase/fructose-2 6-bisphosphatase 3 OS=Homo sapiens OX=9606 GN=PFKFB3 PE=1 SV=1
1681	TF3C5	190.93	32	14	14	Carbamidomethylation; Acetylation (Protein N-term)	General transcription factor 3C polypeptide 5 OS=Homo sapiens OX=9606 GN=GTF3C5 PE=1 SV=2
1081	E2AK2	190.64	28	14	14	Oxidation (M); Acetylation (Protein N-term)	Interferon-induced double-stranded RNA-activated protein kinase OS=Homo sapiens OX=9606 GN=EIF2AK2 PE=1 SV=2
3582	RL12	190.63	60	11	11	Carbamidomethylation	60S ribosomal protein L12 OS=Homo sapiens OX=9606 GN=RPL12 PE=1 SV=1
2521	B4DDD6	190.58	29	8	1		Drebrin-like protein OS=Homo sapiens OX=9606 GN=DBNL PE=1 SV=1
1632	MPPB	190.47	18	10	10	Carbamidomethylation	Mitochondrial-processing peptidase subunit beta OS=Homo sapiens OX=9606 GN=PMPCB PE=1 SV=2
1633	G3V0E4	190.47	18	10	10	Carbamidomethylation	Mitochondrial-processing peptidase subunit beta OS=Homo sapiens OX=9606 GN=PMPCB PE=1 SV=1
1920	K2C72	190.41	16	14	1	Oxidation (M)	Keratin type II cytoskeletal 72 OS=Homo sapiens OX=9606 GN=KRT72 PE=1 SV=2
1674	H3BRG4	190.3	33	9	9		Cytochrome b-c1 complex subunit 2 mitochondrial OS=Homo sapiens OX=9606 GN=UQCRC2 PE=1 SV=1
1675	QCR2	190.3	30	9	9		Cytochrome b-c1 complex subunit 2 mitochondrial OS=Homo sapiens OX=9606 GN=UQCRC2 PE=1 SV=3
493	C9JZR2	190.26	18	13	13	Carbamidomethylation	Catenin delta-1 OS=Homo sapiens OX=9606 GN=CTNND1 PE=1 SV=2
495	CTND1	190.26	17	13	13	Carbamidomethylation	Catenin delta-1 OS=Homo sapiens OX=9606 GN=CTNND1 PE=1 SV=1
3093	DHYS	190.22	35	9	9	Carbamidomethylation	Deoxyhypusine synthase OS=Homo sapiens OX=9606 GN=DHPS PE=1 SV=1
1107	TPR	190.21	11	18	18	Acetylation (Protein N-term)	Nucleoprotein TPR OS=Homo sapiens OX=9606 GN=TPR PE=1 SV=3
2486	RS15A	190.13	50	8	8	Oxidation (M)	40S ribosomal protein S15a OS=Homo sapiens OX=9606 GN=RPS15A PE=1 SV=2
2691	KPCI	189.54	31	10	10	Carbamidomethylation; Acetylation (Protein N-term)	Protein kinase C iota type OS=Homo sapiens OX=9606 GN=PRKCI PE=1 SV=2
1960	SNUT1	189.45	23	12	12		U4/U6.U5 tri-snRNP-associated protein 1 OS=Homo sapiens OX=9606 GN=SART1 PE=1 SV=1
1581	RED	189.44	27	12	12	Oxidation (M)	Protein Red OS=Homo sapiens OX=9606 GN=IK PE=1 SV=3
3135	YBOX2	189.35	24	9	3	Acetylation (Protein N-term)	Y-box-binding protein 2 OS=Homo sapiens OX=9606 GN=YBX2 PE=1 SV=2
1782	PCBP2	189.3	40	11	8	Carbamidomethylation; Oxidation (M); Acetylation (Protein N-term)	Poly(rC)-binding protein 2 OS=Homo sapiens OX=9606 GN=PCBP2 PE=1 SV=1
1340	PSMD5	189.16	33	11	11	Carbamidomethylation; Acetylation (Protein N-term)	26S proteasome non-ATPase regulatory subunit 5 OS=Homo sapiens OX=9606 GN=PSMD5 PE=1 SV=3
2025	UT14A	189.13	20	12	12	Carbamidomethylation	U3 small nucleolar RNA-associated protein 14 homolog A OS=Homo sapiens OX=9606 GN=UTP14A PE=1 SV=1
962	DNJA1	189.12	40	9	9		DnaJ homolog subfamily A member 1 OS=Homo sapiens OX=9606 GN=DNAJA1 PE=1 SV=2
923	STAT1	189.08	21	14	14	Carbamidomethylation	Signal transducer and activator of transcription 1-alpha/beta OS=Homo sapiens OX=9606 GN=STAT1 PE=1 SV=2
1823	RL35	188.79	51	16	15		60S ribosomal protein L35 OS=Homo sapiens OX=9606 GN=RPL35 PE=1 SV=2
7289	E9PMI6	188.74	69	8	8	Carbamidomethylation; Oxidation (M)	Methylosome subunit pICln OS=Homo sapiens OX=9606 GN=CLNS1A PE=1 SV=1
7292	J3KN38	188.74	57	8	8	Carbamidomethylation; Oxidation (M)	Methylosome subunit pICln OS=Homo sapiens OX=9606 GN=CLNS1A PE=1 SV=1
7293	ICLN	188.74	49	8	8	Carbamidomethylation; Oxidation (M)	Methylosome subunit pICln OS=Homo sapiens OX=9606 GN=CLNS1A PE=1 SV=1
897	1433S	188.64	33	11	8	Carbamidomethylation; Oxidation (M)	14-3-3 protein sigma OS=Homo sapiens OX=9606 GN=SFN PE=1 SV=1
1983	RS16	188.6	60	13	13		40S ribosomal protein S16 OS=Homo sapiens OX=9606 GN=RPS16 PE=1 SV=2
1702	IMA5	188.57	24	13	6	Carbamidomethylation; Acetylation (Protein N-term)	Importin subunit alpha-5 OS=Homo sapiens OX=9606 GN=KPNA1 PE=1 SV=3
559	B9A067	188.55	28	15	15		MICOS complex subunit MIC60 OS=Homo sapiens OX=9606 GN=IMMT PE=1 SV=2
560	MIC60	188.55	26	15	15		MICOS complex subunit MIC60 OS=Homo sapiens OX=9606 GN=IMMT PE=1 SV=1
3275	RBM47	188.54	23	8	8	Carbamidomethylation	RNA-binding protein 47 OS=Homo sapiens OX=9606 GN=RBM47 PE=1 SV=2
571	IPO7	188.54	17	12	12	Carbamidomethylation; Acetylation (Protein N-term)	Importin-7 OS=Homo sapiens OX=9606 GN=IPO7 PE=1 SV=1
6772	RL31	188.11	42	8	8		60S ribosomal protein L31 OS=Homo sapiens OX=9606 GN=RPL31 PE=1 SV=1
1512	GDIA	188.03	41	11	5	Carbamidomethylation	Rab GDP dissociation inhibitor alpha OS=Homo sapiens OX=9606 GN=GDI1 PE=1 SV=2
597	DYN2	187.97	27	16	16	Carbamidomethylation	Dynamin-2 OS=Homo sapiens OX=9606 GN=DNM2 PE=1 SV=2
4793	A0A2R8Y811	187.91	39	12	12	Carbamidomethylation	40S ribosomal protein S14 (Fragment) OS=Homo sapiens OX=9606 GN=RPS14 PE=1 SV=1
4794	RS14	187.91	38	12	12	Carbamidomethylation	40S ribosomal protein S14 OS=Homo sapiens OX=9606 GN=RPS14 PE=1 SV=3
2437	NOG1	187.77	29	12	12	Carbamidomethylation	Nucleolar GTP-binding protein 1 OS=Homo sapiens OX=9606 GN=GTPBP4 PE=1 SV=3
1959	PSA1	187.37	36	14	14	Carbamidomethylation; Oxidation (M)	Proteasome subunit alpha type-1 OS=Homo sapiens OX=9606 GN=PSMA1 PE=1 SV=1
948	THIL	187.34	36	12	12	Carbamidomethylation	Acetyl-CoA acetyltransferase mitochondrial OS=Homo sapiens OX=9606 GN=ACAT1 PE=1 SV=1
1636	G3BP2	187.29	28	13	10	Carbamidomethylation; Oxidation (M); Acetylation (Protein N-term)	Ras GTPase-activating protein-binding protein 2 OS=Homo sapiens OX=9606 GN=G3BP2 PE=1 SV=2
1436	MTA2	187.19	19	11	9		Metastasis-associated protein MTA2 OS=Homo sapiens OX=9606 GN=MTA2 PE=1 SV=1
6204	H15	187.19	33	13	10	Acetylation (Protein N-term)	Histone H1.5 OS=Homo sapiens OX=9606 GN=HIST1H1B PE=1 SV=3
1570	PAP1L	187.04	15	10	2	Carbamidomethylation; Oxidation (M); Acetylation (Protein N-term)	Polyadenylate-binding protein 1-like OS=Homo sapiens OX=9606 GN=PABPC1L PE=2 SV=1
1129	K7EMM8	186.85	30	9	9	Carbamidomethylation	Putative oxidoreductase GLYR1 (Fragment) OS=Homo sapiens OX=9606 GN=GLYR1 PE=1 SV=2
1130	GLYR1	186.85	28	9	9	Carbamidomethylation	Putative oxidoreductase GLYR1 OS=Homo sapiens OX=9606 GN=GLYR1 PE=1 SV=4
1709	EIF3I	186.43	31	9	9	Carbamidomethylation; Oxidation (M)	Eukaryotic translation initiation factor 3 subunit I OS=Homo sapiens OX=9606 GN=EIF3I PE=1 SV=1
648	NIBL1	186.11	27	13	13	Carbamidomethylation	Niban-like protein 1 OS=Homo sapiens OX=9606 GN=FAM129B PE=1 SV=3
332	CAND1	185.97	13	12	12	Carbamidomethylation; Acetylation (Protein N-term)	Cullin-associated NEDD8-dissociated protein 1 OS=Homo sapiens OX=9606 GN=CAND1 PE=1 SV=2
1139	TAGL2	185.93	53	9	9	Carbamidomethylation; Oxidation (M); Acetylation (Protein N-term)	Transgelin-2 OS=Homo sapiens OX=9606 GN=TAGLN2 PE=1 SV=3
2022	PCBP1	185.78	42	11	8	Carbamidomethylation; Oxidation (M); Acetylation (Protein N-term)	Poly(rC)-binding protein 1 OS=Homo sapiens OX=9606 GN=PCBP1 PE=1 SV=2
475	PYC	185.7	15	12	12		Pyruvate carboxylase mitochondrial OS=Homo sapiens OX=9606 GN=PC PE=1 SV=2
1831	PROF1	185.62	66	7	7	Carbamidomethylation; Acetylation (Protein N-term)	Profilin-1 OS=Homo sapiens OX=9606 GN=PFN1 PE=1 SV=2
1704	NOP2	185.54	16	11	11	Carbamidomethylation	Probable 28S rRNA (cytosine(4447)-C(5))-methyltransferase OS=Homo sapiens OX=9606 GN=NOP2 PE=1 SV=2
23125	NXF1	185.26	23	12	12	Carbamidomethylation	Nuclear RNA export factor 1 OS=Homo sapiens OX=9606 GN=NXF1 PE=1 SV=1
1410	RBGPR	185.21	11	13	13	Carbamidomethylation; Acetylation (Protein N-term)	Rab3 GTPase-activating protein non-catalytic subunit OS=Homo sapiens OX=9606 GN=RAB3GAP2 PE=1 SV=1
1718	KHDR1	185.14	23	12	12	Oxidation (M)	KH domain-containing RNA-binding signal transduction-associated protein 1 OS=Homo sapiens OX=9606 GN=KHDRBS1 PE=1 SV=1
23124	RSF1	185.01	11	11	11	Carbamidomethylation; Acetylation (Protein N-term)	Remodeling and spacing factor 1 OS=Homo sapiens OX=9606 GN=RSF1 PE=1 SV=2
2967	PRPF3	184.95	20	12	12	Carbamidomethylation	U4/U6 small nuclear ribonucleoprotein Prp3 OS=Homo sapiens OX=9606 GN=PRPF3 PE=1 SV=2
2422	DHX37	184.87	13	10	10	Carbamidomethylation	Probable ATP-dependent RNA helicase DHX37 OS=Homo sapiens OX=9606 GN=DHX37 PE=1 SV=1
3443	PSA7	184.62	37	10	10	Carbamidomethylation	Proteasome subunit alpha type-7 OS=Homo sapiens OX=9606 GN=PSMA7 PE=1 SV=1
3241	RM15	184.47	41	10	10	Carbamidomethylation	39S ribosomal protein L15 mitochondrial OS=Homo sapiens OX=9606 GN=MRPL15 PE=1 SV=1
4217	CBX1	184.41	49	9	8	Carbamidomethylation; Oxidation (M)	Chromobox protein homolog 1 OS=Homo sapiens OX=9606 GN=CBX1 PE=1 SV=1
1395	CALU	184.29	44	9	9		Calumenin OS=Homo sapiens OX=9606 GN=CALU PE=1 SV=2
1200	B4DXZ6	184.2	25	13	11		Fragile X mental retardation syndrome-related protein 1 OS=Homo sapiens OX=9606 GN=FXR1 PE=1 SV=1
1203	FXR1	184.2	24	13	11		Fragile X mental retardation syndrome-related protein 1 OS=Homo sapiens OX=9606 GN=FXR1 PE=1 SV=3
1766	SNW1	184.11	35	12	12	Acetylation (Protein N-term)	SNW domain-containing protein 1 OS=Homo sapiens OX=9606 GN=SNW1 PE=1 SV=1
269	G6PI	184.09	28	9	9	Oxidation (M); Acetylation (Protein N-term)	Glucose-6-phosphate isomerase OS=Homo sapiens OX=9606 GN=GPI PE=1 SV=4
270	A0A0A0MTS2	184.09	27	9	9	Oxidation (M); Acetylation (Protein N-term)	Glucose-6-phosphate isomerase (Fragment) OS=Homo sapiens OX=9606 GN=GPI PE=1 SV=1
271	A0A2U3TZU2	184.09	26	9	9	Oxidation (M); Acetylation (Protein N-term)	Glucose-6-phosphate isomerase OS=Homo sapiens OX=9606 GN=GPI PE=1 SV=1
611	LARP1	183.94	22	19	15	Carbamidomethylation; Acetylation (Protein N-term)	La-related protein 1 OS=Homo sapiens OX=9606 GN=LARP1 PE=1 SV=2
2328	PGK2	183.93	16	10	1	Carbamidomethylation; Acetylation (Protein N-term)	Phosphoglycerate kinase 2 OS=Homo sapiens OX=9606 GN=PGK2 PE=1 SV=3
4660	RS20	183.86	39	11	11	Acetylation (Protein N-term)	40S ribosomal protein S20 OS=Homo sapiens OX=9606 GN=RPS20 PE=1 SV=1
638	A0A2R8Y543	183.79	19	10	7	Carbamidomethylation; Oxidation (M); Acetylation (Protein N-term)	Catenin beta-1 OS=Homo sapiens OX=9606 GN=CTNNB1 PE=1 SV=1
632	A0A2R8Y804	183.79	19	10	7	Carbamidomethylation; Oxidation (M); Acetylation (Protein N-term)	Catenin beta-1 OS=Homo sapiens OX=9606 GN=CTNNB1 PE=1 SV=1
634	A0A2R8YCH5	183.79	17	10	7	Carbamidomethylation; Oxidation (M); Acetylation (Protein N-term)	Catenin beta-1 (Fragment) OS=Homo sapiens OX=9606 GN=CTNNB1 PE=1 SV=1
635	A0A2R8Y7Z0	183.79	17	10	7	Carbamidomethylation; Oxidation (M); Acetylation (Protein N-term)	Catenin beta-1 OS=Homo sapiens OX=9606 GN=CTNNB1 PE=1 SV=1
636	CTNB1	183.79	17	10	7	Carbamidomethylation; Oxidation (M); Acetylation (Protein N-term)	Catenin beta-1 OS=Homo sapiens OX=9606 GN=CTNNB1 PE=1 SV=1
637	A0A2R8Y5A3	183.79	17	10	7	Carbamidomethylation; Oxidation (M); Acetylation (Protein N-term)	Catenin beta-1 OS=Homo sapiens OX=9606 GN=CTNNB1 PE=1 SV=1
633	A0A2R8Y750	183.79	18	10	7	Carbamidomethylation; Oxidation (M); Acetylation (Protein N-term)	Catenin beta-1 OS=Homo sapiens OX=9606 GN=CTNNB1 PE=1 SV=1
805	DTX3L	183.75	19	11	11	Carbamidomethylation	E3 ubiquitin-protein ligase DTX3L OS=Homo sapiens OX=9606 GN=DTX3L PE=1 SV=1
1976	A0A2R8YGG3	183.66	13	16	15		Transcription activator BRG1 (Fragment) OS=Homo sapiens OX=9606 GN=SMARCA4 PE=1 SV=1
1977	A0A2R8Y7S2	183.66	12	16	15		Transcription activator BRG1 OS=Homo sapiens OX=9606 GN=SMARCA4 PE=1 SV=1
1978	SMCA4	183.66	12	16	15		Transcription activator BRG1 OS=Homo sapiens OX=9606 GN=SMARCA4 PE=1 SV=2
1979	A0A2R8Y4P4	183.66	12	16	15		Transcription activator BRG1 OS=Homo sapiens OX=9606 GN=SMARCA4 PE=1 SV=1
1980	Q9HBD4	183.66	11	16	15		SMARCA4 isoform 2 OS=Homo sapiens OX=9606 GN=SMARCA4 PE=1 SV=1
1473	G3V5M4	293.26	79	38	1	Carbamidomethylation; Oxidation (M)	Alpha-actinin-1 (Fragment) OS=Homo sapiens OX=9606 GN=ACTN1 PE=1 SV=1
1154	EIF3M	183.49	37	11	11	Carbamidomethylation; Acetylation (Protein N-term)	Eukaryotic translation initiation factor 3 subunit M OS=Homo sapiens OX=9606 GN=EIF3M PE=1 SV=1
2953	CDC42	182.7	37	9	9	Carbamidomethylation	Cell division control protein 42 homolog OS=Homo sapiens OX=9606 GN=CDC42 PE=1 SV=2
1901	AP2A2	182.58	17	10	6	Carbamidomethylation	AP-2 complex subunit alpha-2 OS=Homo sapiens OX=9606 GN=AP2A2 PE=1 SV=2
1904	A0A0G2JS82	182.58	17	10	6	Carbamidomethylation	AP-2 complex subunit alpha-2 (Fragment) OS=Homo sapiens OX=9606 GN=AP2A2 PE=1 SV=1
2655	2ABA	182.57	31	10	6		Serine/threonine-protein phosphatase 2A 55 kDa regulatory subunit B alpha isoform OS=Homo sapiens OX=9606 GN=PPP2R2A PE=1 SV=1
1863	HCFC1	182.52	7	10	10	Carbamidomethylation; Acetylation (Protein N-term)	Host cell factor 1 OS=Homo sapiens OX=9606 GN=HCFC1 PE=1 SV=2
1864	A6NEM2	182.52	7	10	10	Carbamidomethylation; Acetylation (Protein N-term)	Host cell factor 1 OS=Homo sapiens OX=9606 GN=HCFC1 PE=1 SV=2
1737	RT09	182.36	34	13	13	Carbamidomethylation; Oxidation (M); Acetylation (Protein N-term)	28S ribosomal protein S9 mitochondrial OS=Homo sapiens OX=9606 GN=MRPS9 PE=1 SV=2
1122	A0A182DWI3	182.15	25	9	8	Carbamidomethylation	Thioredoxin reductase 1 cytoplasmic OS=Homo sapiens OX=9606 GN=TXNRD1 PE=1 SV=1
949	A0A087WSY9	182.15	22	9	8	Carbamidomethylation	Thioredoxin reductase 1 cytoplasmic OS=Homo sapiens OX=9606 GN=TXNRD1 PE=1 SV=2
950	TRXR1	182.15	22	9	8	Carbamidomethylation	Thioredoxin reductase 1 cytoplasmic OS=Homo sapiens OX=9606 GN=TXNRD1 PE=1 SV=3
1117	E9PIR7	182.15	29	9	8	Carbamidomethylation	Thioredoxin reductase 1 cytoplasmic OS=Homo sapiens OX=9606 GN=TXNRD1 PE=1 SV=1
1119	F8W809	182.15	28	9	8	Carbamidomethylation	Thioredoxin reductase 1 cytoplasmic OS=Homo sapiens OX=9606 GN=TXNRD1 PE=1 SV=1
961	A0A087WSW9	182.15	26	9	8	Carbamidomethylation	Thioredoxin reductase 1 cytoplasmic OS=Homo sapiens OX=9606 GN=TXNRD1 PE=1 SV=1
1568	RS18	182.06	60	15	15	Acetylation (Protein N-term)	40S ribosomal protein S18 OS=Homo sapiens OX=9606 GN=RPS18 PE=1 SV=3
608	IPO4	181.75	14	10	10	Carbamidomethylation; Acetylation (Protein N-term)	Importin-4 OS=Homo sapiens OX=9606 GN=IPO4 PE=1 SV=2
5484	H11	181.71	31	11	2		Histone H1.1 OS=Homo sapiens OX=9606 GN=HIST1H1A PE=1 SV=3
3071	CHD1L	181.7	16	14	14	Carbamidomethylation	Chromodomain-helicase-DNA-binding protein 1-like OS=Homo sapiens OX=9606 GN=CHD1L PE=1 SV=3
3069	A0A0A0MSH9	181.7	17	14	14	Carbamidomethylation	Chromodomain-helicase-DNA-binding protein 1-like OS=Homo sapiens OX=9606 GN=CHD1L PE=1 SV=2
2205	IMA1	181.62	26	8	8	Carbamidomethylation	Importin subunit alpha-1 OS=Homo sapiens OX=9606 GN=KPNA2 PE=1 SV=1
1542	PRP6	181.41	16	11	11	Carbamidomethylation; Oxidation (M)	Pre-mRNA-processing factor 6 OS=Homo sapiens OX=9606 GN=PRPF6 PE=1 SV=1
1470	DJC10	181.35	21	11	11	Carbamidomethylation	DnaJ homolog subfamily C member 10 OS=Homo sapiens OX=9606 GN=DNAJC10 PE=1 SV=2
2622	RALY	181.25	49	11	9		RNA-binding protein Raly OS=Homo sapiens OX=9606 GN=RALY PE=1 SV=1
1931	FILA	181.06	3	12	12		Filaggrin OS=Homo sapiens OX=9606 GN=FLG PE=1 SV=3
1963	ACTY	181.03	35	8	3	Carbamidomethylation; Oxidation (M); Acetylation (Protein N-term)	Beta-centractin OS=Homo sapiens OX=9606 GN=ACTR1B PE=1 SV=1
2346	LEG3	180.98	36	11	11		Galectin-3 OS=Homo sapiens OX=9606 GN=LGALS3 PE=1 SV=5
1012	G5EA31	180.97	13	11	9	Carbamidomethylation	Protein transport protein Sec24C OS=Homo sapiens OX=9606 GN=SEC24C PE=1 SV=1
747	SC24C	180.97	13	11	9	Carbamidomethylation	Protein transport protein Sec24C OS=Homo sapiens OX=9606 GN=SEC24C PE=1 SV=3
3225	SPIN1	180.93	45	8	7	Oxidation (M)	Spindlin-1 OS=Homo sapiens OX=9606 GN=SPIN1 PE=1 SV=3
910	RPN2	180.83	25	8	8	Oxidation (M)	Dolichyl-diphosphooligosaccharide--protein glycosyltransferase subunit 2 OS=Homo sapiens OX=9606 GN=RPN2 PE=1 SV=3
6824	RFC1	180.6	13	12	12	Carbamidomethylation	Replication factor C subunit 1 OS=Homo sapiens OX=9606 GN=RFC1 PE=1 SV=4
2236	PCNA	180.5	49	8	8	Carbamidomethylation; Oxidation (M)	Proliferating cell nuclear antigen OS=Homo sapiens OX=9606 GN=PCNA PE=1 SV=1
1946	E9PHM6	180.41	3	14	12	Carbamidomethylation	Dystonin OS=Homo sapiens OX=9606 GN=DST PE=1 SV=3
1947	F6QMI7	180.41	3	14	12	Carbamidomethylation	Dystonin OS=Homo sapiens OX=9606 GN=DST PE=1 SV=2
1944	DYST	180.41	3	14	12	Carbamidomethylation	Dystonin OS=Homo sapiens OX=9606 GN=DST PE=1 SV=4
1943	F8W9J4	180.41	3	14	12	Carbamidomethylation	Dystonin OS=Homo sapiens OX=9606 GN=DST PE=1 SV=1
2139	E9PKG1	180.37	33	9	9	Carbamidomethylation; Oxidation (M)	Protein arginine N-methyltransferase 1 OS=Homo sapiens OX=9606 GN=PRMT1 PE=1 SV=1
2140	ANM1	180.37	29	9	9	Carbamidomethylation; Oxidation (M)	Protein arginine N-methyltransferase 1 OS=Homo sapiens OX=9606 GN=PRMT1 PE=1 SV=3
1499	EIF3E	180.05	25	8	8	Carbamidomethylation; Oxidation (M)	Eukaryotic translation initiation factor 3 subunit E OS=Homo sapiens OX=9606 GN=EIF3E PE=1 SV=1
1125	RL14	179.73	42	15	15	Carbamidomethylation; Oxidation (M); Acetylation (Protein N-term)	60S ribosomal protein L14 OS=Homo sapiens OX=9606 GN=RPL14 PE=1 SV=4
1999	ATD3B	179.63	17	11	1		ATPase family AAA domain-containing protein 3B OS=Homo sapiens OX=9606 GN=ATAD3B PE=1 SV=1
3114	H31	179.55	39	14	7	Acetylation (Protein N-term)	Histone H3.1 OS=Homo sapiens OX=9606 GN=HIST1H3A PE=1 SV=2
3113	H32	179.55	39	14	7	Acetylation (Protein N-term)	Histone H3.2 OS=Homo sapiens OX=9606 GN=HIST2H3A PE=1 SV=3
3764	TBAL3	179.53	10	10	1	Carbamidomethylation; Oxidation (M); Acetylation (Protein N-term)	Tubulin alpha chain-like 3 OS=Homo sapiens OX=9606 GN=TUBAL3 PE=1 SV=2
4805	RL40	179.48	55	9	1	Carbamidomethylation; Acetylation (Protein N-term)	Ubiquitin-60S ribosomal protein L40 OS=Homo sapiens OX=9606 GN=UBA52 PE=1 SV=2
1377	OLA1	179.44	34	8	8	Carbamidomethylation	Obg-like ATPase 1 OS=Homo sapiens OX=9606 GN=OLA1 PE=1 SV=2
1372	J3KQ32	179.44	33	8	8	Carbamidomethylation	Obg-like ATPase 1 OS=Homo sapiens OX=9606 GN=OLA1 PE=1 SV=1
478	JAK1	179.21	16	15	15	Carbamidomethylation	Tyrosine-protein kinase JAK1 OS=Homo sapiens OX=9606 GN=JAK1 PE=1 SV=2
1061	SF3A1	179.08	17	13	13		Splicing factor 3A subunit 1 OS=Homo sapiens OX=9606 GN=SF3A1 PE=1 SV=1
3560	PTBP3	179.02	26	13	10	Carbamidomethylation; Acetylation (Protein N-term)	Polypyrimidine tract-binding protein 3 OS=Homo sapiens OX=9606 GN=PTBP3 PE=1 SV=2
1398	AHSA1	178.99	32	8	8		Activator of 90 kDa heat shock protein ATPase homolog 1 OS=Homo sapiens OX=9606 GN=AHSA1 PE=1 SV=1
1238	PPM1G	178.91	28	11	11	Carbamidomethylation; Oxidation (M)	Protein phosphatase 1G OS=Homo sapiens OX=9606 GN=PPM1G PE=1 SV=1
476	H9KV28	178.76	10	10	10	Carbamidomethylation	Protein diaphanous homolog 1 OS=Homo sapiens OX=9606 GN=DIAPH1 PE=1 SV=2
445	DIAP1	178.76	10	10	10	Carbamidomethylation	Protein diaphanous homolog 1 OS=Homo sapiens OX=9606 GN=DIAPH1 PE=1 SV=2
446	A0A0G2JH68	178.76	10	10	10	Carbamidomethylation	Protein diaphanous homolog 1 OS=Homo sapiens OX=9606 GN=DIAPH1 PE=1 SV=1
447	A0A140T8Z0	178.76	10	10	10	Carbamidomethylation	Protein diaphanous homolog 1 OS=Homo sapiens OX=9606 GN=DIAPH1 PE=1 SV=1
494	A0A2R8Y5N1	178.76	10	10	10	Carbamidomethylation	Protein diaphanous homolog 1 OS=Homo sapiens OX=9606 GN=DIAPH1 PE=1 SV=1
617	CAN2	178.25	29	12	12	Carbamidomethylation	Calpain-2 catalytic subunit OS=Homo sapiens OX=9606 GN=CAPN2 PE=1 SV=6
1689	PRDX4	178.21	54	11	8	Carbamidomethylation	Peroxiredoxin-4 OS=Homo sapiens OX=9606 GN=PRDX4 PE=1 SV=1
5418	HUWE1	177.64	5	14	14	Carbamidomethylation	E3 ubiquitin-protein ligase HUWE1 OS=Homo sapiens OX=9606 GN=HUWE1 PE=1 SV=3
2494	PRP4	177.04	28	11	11	Carbamidomethylation	U4/U6 small nuclear ribonucleoprotein Prp4 OS=Homo sapiens OX=9606 GN=PRPF4 PE=1 SV=2
3944	A0A2R8YFL0	176.92	16	8	8	Carbamidomethylation; Oxidation (M); Acetylation (Protein N-term)	Transcriptional repressor CTCF OS=Homo sapiens OX=9606 GN=CTCF PE=1 SV=1
3945	CTCF	176.92	16	8	8	Carbamidomethylation; Oxidation (M); Acetylation (Protein N-term)	Transcriptional repressor CTCF OS=Homo sapiens OX=9606 GN=CTCF PE=1 SV=1
3986	A0A2R8Y595	176.92	18	8	8	Carbamidomethylation; Oxidation (M); Acetylation (Protein N-term)	Transcriptional repressor CTCF OS=Homo sapiens OX=9606 GN=CTCF PE=1 SV=1
969	D6RFM5	176.59	22	10	10	Carbamidomethylation	Succinate dehydrogenase [ubiquinone] flavoprotein subunit mitochondrial OS=Homo sapiens OX=9606 GN=SDHA PE=1 SV=1
823	SDHA	176.59	19	10	10	Carbamidomethylation	Succinate dehydrogenase [ubiquinone] flavoprotein subunit mitochondrial OS=Homo sapiens OX=9606 GN=SDHA PE=1 SV=2
912	AQR	176.41	12	11	11	Carbamidomethylation	RNA helicase aquarius OS=Homo sapiens OX=9606 GN=AQR PE=1 SV=4
2259	RINI	176.4	29	9	9	Carbamidomethylation; Oxidation (M)	Ribonuclease inhibitor OS=Homo sapiens OX=9606 GN=RNH1 PE=1 SV=2
259	XPO2	176.37	13	10	10	Carbamidomethylation; Oxidation (M); Acetylation (Protein N-term)	Exportin-2 OS=Homo sapiens OX=9606 GN=CSE1L PE=1 SV=3
1134	TXND5	176.29	27	10	10	Carbamidomethylation	Thioredoxin domain-containing protein 5 OS=Homo sapiens OX=9606 GN=TXNDC5 PE=1 SV=2
623	COPG2	176.01	13	8	6	Carbamidomethylation	Coatomer subunit gamma-2 OS=Homo sapiens OX=9606 GN=COPG2 PE=1 SV=1
664	E5KLJ9	175.44	17	12	12	Carbamidomethylation	Dynamin-like 120 kDa protein mitochondrial OS=Homo sapiens OX=9606 GN=OPA1 PE=1 SV=1
593	OPA1	175.44	17	12	12	Carbamidomethylation	Dynamin-like 120 kDa protein mitochondrial OS=Homo sapiens OX=9606 GN=OPA1 PE=1 SV=3
592	A0A2R8Y3X5	175.44	19	12	12	Carbamidomethylation	Dynamin-like 120 kDa protein mitochondrial OS=Homo sapiens OX=9606 GN=OPA1 PE=1 SV=1
980	TOP1	175.43	16	10	10	Carbamidomethylation	DNA topoisomerase 1 OS=Homo sapiens OX=9606 GN=TOP1 PE=1 SV=2
398	PUR4	175.15	14	11	11	Carbamidomethylation	Phosphoribosylformylglycinamidine synthase OS=Homo sapiens OX=9606 GN=PFAS PE=1 SV=4
4049	NACAM	175.13	3	6	6	Oxidation (M)	Nascent polypeptide-associated complex subunit alpha muscle-specific form OS=Homo sapiens OX=9606 GN=NACA PE=1 SV=1
4772	H0YHX9	175.13	29	6	6	Oxidation (M)	Nascent polypeptide-associated complex subunit alpha (Fragment) OS=Homo sapiens OX=9606 GN=NACA PE=1 SV=1
4773	NACA	175.13	29	6	6	Oxidation (M)	Nascent polypeptide-associated complex subunit alpha OS=Homo sapiens OX=9606 GN=NACA PE=1 SV=1
4771	F8VZJ2	175.13	46	6	6	Oxidation (M)	Nascent polypeptide-associated complex subunit alpha OS=Homo sapiens OX=9606 GN=NACA PE=1 SV=1
1705	RCC1	175.09	33	9	9	Carbamidomethylation; Oxidation (M)	Regulator of chromosome condensation OS=Homo sapiens OX=9606 GN=RCC1 PE=1 SV=1
2004	DDX50	175.08	20	10	9	Acetylation (Protein N-term)	ATP-dependent RNA helicase DDX50 OS=Homo sapiens OX=9606 GN=DDX50 PE=1 SV=1
828	RPOM	174.9	18	14	14	Carbamidomethylation	DNA-directed RNA polymerase mitochondrial OS=Homo sapiens OX=9606 GN=POLRMT PE=1 SV=2
23128	E9PKP7	174.76	19	13	13	Carbamidomethylation	Nucleolar transcription factor 1 OS=Homo sapiens OX=9606 GN=UBTF PE=1 SV=1
4539	MOV10	174.76	20	14	14	Carbamidomethylation	Helicase MOV-10 OS=Homo sapiens OX=9606 GN=MOV10 PE=1 SV=2
3867	RALA	174.69	46	9	5		Ras-related protein Ral-A OS=Homo sapiens OX=9606 GN=RALA PE=1 SV=1
827	RRP12	174.66	12	11	11	Carbamidomethylation	RRP12-like protein OS=Homo sapiens OX=9606 GN=RRP12 PE=1 SV=2
899	PUR9	174.64	31	11	11	Carbamidomethylation	Bifunctional purine biosynthesis protein PURH OS=Homo sapiens OX=9606 GN=ATIC PE=1 SV=3
4708	RL30	174.4	67	8	8	Carbamidomethylation; Oxidation (M)	60S ribosomal protein L30 OS=Homo sapiens OX=9606 GN=RPL30 PE=1 SV=2
2295	ARPC4	174.15	48	7	7	Carbamidomethylation; Acetylation (Protein N-term)	Actin-related protein 2/3 complex subunit 4 OS=Homo sapiens OX=9606 GN=ARPC4 PE=1 SV=3
1739	A8MQB8	173.75	21	9	1	Carbamidomethylation; Acetylation (Protein N-term)	Synaptic functional regulator FMR1 OS=Homo sapiens OX=9606 GN=FMR1 PE=1 SV=1
1740	G3V0J0	173.75	21	9	1	Carbamidomethylation; Acetylation (Protein N-term)	Fragile X mental retardation 1 isoform CRA_e OS=Homo sapiens OX=9606 GN=FMR1 PE=1 SV=1
2724	H3BLV9	173.66	20	10	9	Carbamidomethylation; Oxidation (M)	SRSF protein kinase 1 (Fragment) OS=Homo sapiens OX=9606 GN=SRPK1 PE=1 SV=1
2759	SRPK1	173.66	20	10	9	Carbamidomethylation; Oxidation (M)	SRSF protein kinase 1 OS=Homo sapiens OX=9606 GN=SRPK1 PE=1 SV=2
2633	CHIP	173.54	31	11	11	Carbamidomethylation	E3 ubiquitin-protein ligase CHIP OS=Homo sapiens OX=9606 GN=STUB1 PE=1 SV=2
1168	TMM43	173.52	26	8	8		Transmembrane protein 43 OS=Homo sapiens OX=9606 GN=TMEM43 PE=1 SV=1
2125	CN37	173.26	32	12	12	Carbamidomethylation	2' 3'-cyclic-nucleotide 3'-phosphodiesterase OS=Homo sapiens OX=9606 GN=CNP PE=1 SV=2
1645	GNAI2	173.08	31	7	5	Carbamidomethylation	Guanine nucleotide-binding protein G(i) subunit alpha-2 OS=Homo sapiens OX=9606 GN=GNAI2 PE=1 SV=3
927	E9PEX6	173.04	26	10	10	Carbamidomethylation; Oxidation (M)	Dihydrolipoyl dehydrogenase OS=Homo sapiens OX=9606 GN=DLD PE=1 SV=1
928	DLDH	173.04	25	10	10	Carbamidomethylation; Oxidation (M)	Dihydrolipoyl dehydrogenase mitochondrial OS=Homo sapiens OX=9606 GN=DLD PE=1 SV=2
3331	SP100	173.03	15	10	6	Carbamidomethylation; Acetylation (Protein N-term)	Nuclear autoantigen Sp-100 OS=Homo sapiens OX=9606 GN=SP100 PE=1 SV=3
4286	RT29	172.82	29	8	8		28S ribosomal protein S29 mitochondrial OS=Homo sapiens OX=9606 GN=DAP3 PE=1 SV=1
23129	DSG1	172.73	18	11	11	Carbamidomethylation; Oxidation (M)	Desmoglein-1 OS=Homo sapiens OX=9606 GN=DSG1 PE=1 SV=2
6353	A0A087X1Z2	172.44	23	12	1	Oxidation (M)	EF-hand domain-containing protein D1 OS=Homo sapiens OX=9606 GN=EFHD1 PE=1 SV=1
1262	PSD13	172.21	29	7	7	Carbamidomethylation	26S proteasome non-ATPase regulatory subunit 13 OS=Homo sapiens OX=9606 GN=PSMD13 PE=1 SV=2
1263	A0A087WUL9	172.21	29	7	7	Carbamidomethylation	26S proteasome non-ATPase regulatory subunit 13 OS=Homo sapiens OX=9606 GN=PSMD13 PE=1 SV=1
2431	GLYC	172.1	22	8	7	Carbamidomethylation	Serine hydroxymethyltransferase cytosolic OS=Homo sapiens OX=9606 GN=SHMT1 PE=1 SV=1
2991	MK01	172.06	30	8	4	Carbamidomethylation	Mitogen-activated protein kinase 1 OS=Homo sapiens OX=9606 GN=MAPK1 PE=1 SV=3
2188	WDR5	172.03	39	9	9	Acetylation (Protein N-term)	WD repeat-containing protein 5 OS=Homo sapiens OX=9606 GN=WDR5 PE=1 SV=1
1031	DPP3	171.95	13	8	8		Dipeptidyl peptidase 3 OS=Homo sapiens OX=9606 GN=DPP3 PE=1 SV=2
1024	G3V1D3	171.95	13	8	8		Dipeptidyl peptidase 3 OS=Homo sapiens OX=9606 GN=DPP3 PE=1 SV=1
1032	G3V180	171.95	13	8	8		Dipeptidyl peptidase 3 OS=Homo sapiens OX=9606 GN=DPP3 PE=1 SV=1
12903	UBR2	171.87	9	11	11	Carbamidomethylation	E3 ubiquitin-protein ligase UBR2 OS=Homo sapiens OX=9606 GN=UBR2 PE=1 SV=1
2699	PSB3	171.78	37	7	7	Carbamidomethylation; Acetylation (Protein N-term)	Proteasome subunit beta type-3 OS=Homo sapiens OX=9606 GN=PSMB3 PE=1 SV=2
23127	TBL3	171.63	21	10	10	Carbamidomethylation	Transducin beta-like protein 3 OS=Homo sapiens OX=9606 GN=TBL3 PE=1 SV=2
1615	BMS1	171.6	11	10	10		Ribosome biogenesis protein BMS1 homolog OS=Homo sapiens OX=9606 GN=BMS1 PE=1 SV=1
830	EHD2	171.44	22	12	9	Oxidation (M); Acetylation (Protein N-term)	EH domain-containing protein 2 OS=Homo sapiens OX=9606 GN=EHD2 PE=1 SV=2
1086	RCN1	171.36	27	8	8		Reticulocalbin-1 OS=Homo sapiens OX=9606 GN=RCN1 PE=1 SV=1
3300	GRPE1	171.26	47	9	9		GrpE protein homolog 1 mitochondrial OS=Homo sapiens OX=9606 GN=GRPEL1 PE=1 SV=2
23126	ADNP	171.2	13	12	12	Acetylation (Protein N-term)	Activity-dependent neuroprotector homeobox protein OS=Homo sapiens OX=9606 GN=ADNP PE=1 SV=1
1235	E9PF10	171.09	15	14	14	Carbamidomethylation	Nuclear pore complex protein Nup155 OS=Homo sapiens OX=9606 GN=NUP155 PE=1 SV=1
1004	NU155	171.09	14	14	14	Carbamidomethylation	Nuclear pore complex protein Nup155 OS=Homo sapiens OX=9606 GN=NUP155 PE=1 SV=1
5203	LRRF1	171.06	12	9	8	Carbamidomethylation	Leucine-rich repeat flightless-interacting protein 1 OS=Homo sapiens OX=9606 GN=LRRFIP1 PE=1 SV=2
1258	IDHC	170.94	24	8	8	Acetylation (Protein N-term)	Isocitrate dehydrogenase [NADP] cytoplasmic OS=Homo sapiens OX=9606 GN=IDH1 PE=1 SV=2
411	SYLC	170.85	12	10	10	Carbamidomethylation	Leucine--tRNA ligase cytoplasmic OS=Homo sapiens OX=9606 GN=LARS PE=1 SV=2
2857	CT459	170.84	56	9	1	Carbamidomethylation; Oxidation (M)	Cancer/testis antigen family 45 member A9 OS=Homo sapiens OX=9606 GN=CT45A9 PE=3 SV=1
2858	CT452	170.84	56	9	1	Carbamidomethylation; Oxidation (M)	Cancer/testis antigen family 45 member A2 OS=Homo sapiens OX=9606 GN=CT45A2 PE=2 SV=3
2859	CT458	170.84	56	9	1	Carbamidomethylation; Oxidation (M)	Cancer/testis antigen family 45 member A8 OS=Homo sapiens OX=9606 GN=CT45A8 PE=3 SV=1
5550	E9PLL6	170.74	44	9	9	Carbamidomethylation	60S ribosomal protein L27a OS=Homo sapiens OX=9606 GN=RPL27A PE=1 SV=1
5551	RL27A	170.74	32	9	9	Carbamidomethylation	60S ribosomal protein L27a OS=Homo sapiens OX=9606 GN=RPL27A PE=1 SV=2
3554	PSA3	170.69	32	7	7	Carbamidomethylation; Acetylation (Protein N-term)	Proteasome subunit alpha type-3 OS=Homo sapiens OX=9606 GN=PSMA3 PE=1 SV=2
926	ANXA5	170.64	34	9	9		Annexin A5 OS=Homo sapiens OX=9606 GN=ANXA5 PE=1 SV=2
3519	MYL9	170.61	54	6	3	Carbamidomethylation; Oxidation (M)	Myosin regulatory light polypeptide 9 OS=Homo sapiens OX=9606 GN=MYL9 PE=1 SV=4
23157	KRI1	170.54	16	8	8	Carbamidomethylation	Protein KRI1 homolog OS=Homo sapiens OX=9606 GN=KRI1 PE=1 SV=3
23158	A0A494C108	170.54	16	8	8	Carbamidomethylation	Protein KRI1 homolog OS=Homo sapiens OX=9606 GN=KRI1 PE=1 SV=1
1711	QCR1	170.49	27	8	8	Carbamidomethylation	Cytochrome b-c1 complex subunit 1 mitochondrial OS=Homo sapiens OX=9606 GN=UQCRC1 PE=1 SV=3
3463	CPNE3	170.38	24	9	9	Carbamidomethylation	Copine-3 OS=Homo sapiens OX=9606 GN=CPNE3 PE=1 SV=1
2292	EPS8	170.32	21	11	11		Epidermal growth factor receptor kinase substrate 8 OS=Homo sapiens OX=9606 GN=EPS8 PE=1 SV=1
2293	A0A2R8Y4W2	170.32	20	11	11		Epidermal growth factor receptor kinase substrate 8 OS=Homo sapiens OX=9606 GN=EPS8 PE=1 SV=1
2294	A0A2R8YE63	170.32	20	11	11		Epidermal growth factor receptor kinase substrate 8 OS=Homo sapiens OX=9606 GN=EPS8 PE=1 SV=1
3860	CT456	170.29	54	9	1	Carbamidomethylation; Oxidation (M)	Cancer/testis antigen family 45 member A6 OS=Homo sapiens OX=9606 GN=CT45A6 PE=2 SV=1
3861	CT455	170.29	54	9	1	Carbamidomethylation; Oxidation (M)	Cancer/testis antigen family 45 member A5 OS=Homo sapiens OX=9606 GN=CT45A5 PE=2 SV=1
3862	CT457	170.29	54	9	1	Carbamidomethylation; Oxidation (M)	Cancer/testis antigen family 45 member A7 OS=Homo sapiens OX=9606 GN=CT45A7 PE=3 SV=1
3863	CT453	170.29	54	9	1	Carbamidomethylation; Oxidation (M)	Cancer/testis antigen family 45 member A3 OS=Homo sapiens OX=9606 GN=CT45A3 PE=1 SV=1
3928	CT451	170.29	54	9	1	Carbamidomethylation; Oxidation (M)	Cancer/testis antigen family 45 member A1 OS=Homo sapiens OX=9606 GN=CT45A1 PE=2 SV=1
1099	CLIP2	170.07	14	12	9		CAP-Gly domain-containing linker protein 2 OS=Homo sapiens OX=9606 GN=CLIP2 PE=1 SV=1
904	A0A2R8YFH5	170.04	20	11	9	Carbamidomethylation; Acetylation (Protein N-term)	Protein transport protein SEC23 OS=Homo sapiens OX=9606 GN=SEC23B PE=1 SV=1
905	SC23B	170.04	20	11	9	Carbamidomethylation; Acetylation (Protein N-term)	Protein transport protein Sec23B OS=Homo sapiens OX=9606 GN=SEC23B PE=1 SV=2
5080	SBSN	170.02	15	5	5		Suprabasin OS=Homo sapiens OX=9606 GN=SBSN PE=1 SV=2
704	PLIN3	169.98	31	9	9	Oxidation (M)	Perilipin-3 OS=Homo sapiens OX=9606 GN=PLIN3 PE=1 SV=3
2106	DDX54	169.94	14	9	9	Carbamidomethylation	ATP-dependent RNA helicase DDX54 OS=Homo sapiens OX=9606 GN=DDX54 PE=1 SV=2
1183	GBB2	169.88	41	9	5	Carbamidomethylation; Acetylation (Protein N-term)	Guanine nucleotide-binding protein G(I)/G(S)/G(T) subunit beta-2 OS=Homo sapiens OX=9606 GN=GNB2 PE=1 SV=3
2818	F8W727	169.68	33	9	9	Carbamidomethylation; Oxidation (M)	60S ribosomal protein L32 OS=Homo sapiens OX=9606 GN=RPL32 PE=1 SV=1
2816	D3YTB1	169.68	38	9	9	Carbamidomethylation; Oxidation (M)	60S ribosomal protein L32 (Fragment) OS=Homo sapiens OX=9606 GN=RPL32 PE=1 SV=1
2817	RL32	169.68	38	9	9	Carbamidomethylation; Oxidation (M)	60S ribosomal protein L32 OS=Homo sapiens OX=9606 GN=RPL32 PE=1 SV=2
967	H7BXY5	169.55	22	11	11	Carbamidomethylation	Nexilin (Fragment) OS=Homo sapiens OX=9606 GN=NEXN PE=1 SV=1
964	NEXN	169.55	19	11	11	Carbamidomethylation	Nexilin OS=Homo sapiens OX=9606 GN=NEXN PE=1 SV=1
1541	A0A024R571	169.53	32	12	9	Carbamidomethylation	EH domain-containing protein 1 OS=Homo sapiens OX=9606 GN=EHD1 PE=1 SV=1
1540	EHD1	169.53	33	12	9	Carbamidomethylation	EH domain-containing protein 1 OS=Homo sapiens OX=9606 GN=EHD1 PE=1 SV=2
3972	DCD	169.47	56	12	12	Carbamidomethylation	Dermcidin OS=Homo sapiens OX=9606 GN=DCD PE=1 SV=2
2526	PRDX2	169.41	29	8	8		Peroxiredoxin-2 OS=Homo sapiens OX=9606 GN=PRDX2 PE=1 SV=5
3376	K1C15	169.38	16	16	1		Keratin type I cytoskeletal 15 OS=Homo sapiens OX=9606 GN=KRT15 PE=1 SV=3
23143	CDC20	169.34	27	8	8	Carbamidomethylation	Cell division cycle protein 20 homolog OS=Homo sapiens OX=9606 GN=CDC20 PE=1 SV=2
1497	MARK3	169.22	27	13	9	Carbamidomethylation	MAP/microtubule affinity-regulating kinase 3 OS=Homo sapiens OX=9606 GN=MARK3 PE=1 SV=5
1741	FMR1	169.07	20	9	1	Carbamidomethylation; Acetylation (Protein N-term)	Synaptic functional regulator FMR1 OS=Homo sapiens OX=9606 GN=FMR1 PE=1 SV=1
3182	SGPL1	169.07	20	7	7		Sphingosine-1-phosphate lyase 1 OS=Homo sapiens OX=9606 GN=SGPL1 PE=1 SV=3
1400	APEX1	169.07	40	8	8	Carbamidomethylation	DNA-(apurinic or apyrimidinic site) lyase OS=Homo sapiens OX=9606 GN=APEX1 PE=1 SV=2
2935	PARN	169.03	17	10	10		Poly(A)-specific ribonuclease PARN OS=Homo sapiens OX=9606 GN=PARN PE=1 SV=1
2936	A0A494C0W0	169.03	17	10	10		Poly(A)-specific ribonuclease PARN OS=Homo sapiens OX=9606 GN=PARN PE=1 SV=1
1307	ARP3B	168.69	34	9	6	Carbamidomethylation; Acetylation (Protein N-term)	Actin-related protein 3B OS=Homo sapiens OX=9606 GN=ACTR3B PE=2 SV=1
2316	K7ELC2	168.53	52	7	7	Oxidation (M)	40S ribosomal protein S15 OS=Homo sapiens OX=9606 GN=RPS15 PE=1 SV=1
2315	RS15	168.53	54	7	7	Oxidation (M)	40S ribosomal protein S15 OS=Homo sapiens OX=9606 GN=RPS15 PE=1 SV=2
1259	F8W7C6	226.45	74	26	1	Carbamidomethylation; Oxidation (M)	60S ribosomal protein L10 OS=Homo sapiens OX=9606 GN=RPL10 PE=1 SV=2
2893	A0A0B4J2B4	168.53	67	7	7	Oxidation (M)	40S ribosomal protein S15 OS=Homo sapiens OX=9606 GN=RPS15 PE=1 SV=1
2894	S4R417	168.53	59	7	7	Oxidation (M)	40S ribosomal protein S15 OS=Homo sapiens OX=9606 GN=RPS15 PE=1 SV=1
2335	TM1L2	168.51	23	9	8	Carbamidomethylation; Acetylation (Protein N-term)	TOM1-like protein 2 OS=Homo sapiens OX=9606 GN=TOM1L2 PE=1 SV=1
2944	WDR6	168.37	16	11	11	Carbamidomethylation; Acetylation (Protein N-term)	WD repeat-containing protein 6 OS=Homo sapiens OX=9606 GN=WDR6 PE=1 SV=1
2945	A0A087X295	168.37	15	11	11	Carbamidomethylation; Acetylation (Protein N-term)	WD repeat-containing protein 6 OS=Homo sapiens OX=9606 GN=WDR6 PE=1 SV=1
1494	MOGS	168.32	19	11	11		Mannosyl-oligosaccharide glucosidase OS=Homo sapiens OX=9606 GN=MOGS PE=1 SV=5
1044	RNZ2	168.03	15	9	9		Zinc phosphodiesterase ELAC protein 2 OS=Homo sapiens OX=9606 GN=ELAC2 PE=1 SV=2
728	TGM2	167.86	20	10	10	Carbamidomethylation	Protein-glutamine gamma-glutamyltransferase 2 OS=Homo sapiens OX=9606 GN=TGM2 PE=1 SV=2
2468	E9PC69	167.79	17	9	5	Carbamidomethylation	Non-specific serine/threonine protein kinase OS=Homo sapiens OX=9606 GN=MARK2 PE=1 SV=3
2469	MARK2	167.79	17	9	5	Carbamidomethylation	Serine/threonine-protein kinase MARK2 OS=Homo sapiens OX=9606 GN=MARK2 PE=1 SV=2
3880	U2AF2	167.65	35	8	8	Carbamidomethylation	Splicing factor U2AF 65 kDa subunit OS=Homo sapiens OX=9606 GN=U2AF2 PE=1 SV=4
2081	K2C74	167.42	16	12	2	Carbamidomethylation	Keratin type II cytoskeletal 74 OS=Homo sapiens OX=9606 GN=KRT74 PE=1 SV=2
2082	F8W1S1	167.42	16	12	2	Carbamidomethylation	Keratin type II cytoskeletal 74 OS=Homo sapiens OX=9606 GN=KRT74 PE=1 SV=1
4160	MRT4	167.29	35	7	7	Oxidation (M); Acetylation (Protein N-term)	mRNA turnover protein 4 homolog OS=Homo sapiens OX=9606 GN=MRTO4 PE=1 SV=2
3056	TRM1	167.27	18	7	7	Carbamidomethylation	tRNA (guanine(26)-N(2))-dimethyltransferase OS=Homo sapiens OX=9606 GN=TRMT1 PE=1 SV=1
1288	PFKAL	167.17	15	7	6	Carbamidomethylation	ATP-dependent 6-phosphofructokinase liver type OS=Homo sapiens OX=9606 GN=PFKL PE=1 SV=6
4408	SRSF5	166.89	31	11	11		Serine/arginine-rich splicing factor 5 OS=Homo sapiens OX=9606 GN=SRSF5 PE=1 SV=1
3426	B7Z6D5	166.87	16	11	11		Probable ATP-dependent RNA helicase DDX27 OS=Homo sapiens OX=9606 GN=DDX27 PE=1 SV=1
3427	DDX27	166.87	15	11	11		Probable ATP-dependent RNA helicase DDX27 OS=Homo sapiens OX=9606 GN=DDX27 PE=1 SV=2
2391	A0A499FI31	166.79	17	10	10	Carbamidomethylation	Squamous cell carcinoma antigen recognized by T-cells 3 OS=Homo sapiens OX=9606 GN=SART3 PE=4 SV=1
2394	SART3	166.79	17	10	10	Carbamidomethylation	Squamous cell carcinoma antigen recognized by T-cells 3 OS=Homo sapiens OX=9606 GN=SART3 PE=1 SV=1
1049	ABCE1	166.68	20	10	10		ATP-binding cassette sub-family E member 1 OS=Homo sapiens OX=9606 GN=ABCE1 PE=1 SV=1
1690	D6R9I9	166.68	29	10	10		ATP-binding cassette sub-family E member 1 OS=Homo sapiens OX=9606 GN=ABCE1 PE=1 SV=1
2409	RL26L	166.54	49	10	1	Oxidation (M)	60S ribosomal protein L26-like 1 OS=Homo sapiens OX=9606 GN=RPL26L1 PE=1 SV=1
2408	E5RIT6	166.54	55	10	1	Oxidation (M)	60S ribosomal protein L26-like 1 (Fragment) OS=Homo sapiens OX=9606 GN=RPL26L1 PE=1 SV=1
2841	ERP44	166.31	22	6	6	Carbamidomethylation	Endoplasmic reticulum resident protein 44 OS=Homo sapiens OX=9606 GN=ERP44 PE=1 SV=1
4075	A0A0U1RQI5	166.28	20	7	1		Sorbin and SH3 domain-containing protein 1 (Fragment) OS=Homo sapiens OX=9606 GN=SORBS1 PE=1 SV=1
1102	ACADV	166.1	27	10	10		Very long-chain specific acyl-CoA dehydrogenase mitochondrial OS=Homo sapiens OX=9606 GN=ACADVL PE=1 SV=1
23142	RBM28	166.02	13	7	7	Carbamidomethylation	RNA-binding protein 28 OS=Homo sapiens OX=9606 GN=RBM28 PE=1 SV=3
2069	RTRAF	165.95	40	8	8	Carbamidomethylation; Oxidation (M)	RNA transcription translation and transport factor protein OS=Homo sapiens OX=9606 GN=RTRAF PE=1 SV=1
2456	DDX56	165.92	23	8	8	Carbamidomethylation; Oxidation (M); Acetylation (Protein N-term)	Probable ATP-dependent RNA helicase DDX56 OS=Homo sapiens OX=9606 GN=DDX56 PE=1 SV=1
907	P5CS	165.9	16	10	10		Delta-1-pyrroline-5-carboxylate synthase OS=Homo sapiens OX=9606 GN=ALDH18A1 PE=1 SV=2
1771	DHRS2	165.88	29	7	7	Carbamidomethylation; Acetylation (Protein N-term)	Dehydrogenase/reductase SDR family member 2 mitochondrial OS=Homo sapiens OX=9606 GN=DHRS2 PE=1 SV=4
2110	A0A087WZK9	165.24	32	8	8	Carbamidomethylation	Eukaryotic translation initiation factor 3 subunit H OS=Homo sapiens OX=9606 GN=EIF3H PE=1 SV=1
2162	EIF3H	165.24	32	8	8	Carbamidomethylation	Eukaryotic translation initiation factor 3 subunit H OS=Homo sapiens OX=9606 GN=EIF3H PE=1 SV=1
2163	B3KS98	165.24	31	8	8	Carbamidomethylation	Eukaryotic translation initiation factor 3 subunit H OS=Homo sapiens OX=9606 GN=EIF3H PE=1 SV=1
1335	J3KPX7	165.13	36	10	10	Acetylation (Protein N-term)	Prohibitin-2 OS=Homo sapiens OX=9606 GN=PHB2 PE=1 SV=2
1336	PHB2	165.13	36	10	10	Acetylation (Protein N-term)	Prohibitin-2 OS=Homo sapiens OX=9606 GN=PHB2 PE=1 SV=2
1810	PALLD	165.04	14	12	12	Acetylation (Protein N-term)	Palladin OS=Homo sapiens OX=9606 GN=PALLD PE=1 SV=3
2405	BYST	164.99	19	8	8		Bystin OS=Homo sapiens OX=9606 GN=BYSL PE=1 SV=3
1301	MPPA	164.97	30	11	11	Carbamidomethylation	Mitochondrial-processing peptidase subunit alpha OS=Homo sapiens OX=9606 GN=PMPCA PE=1 SV=2
886	ESYT1	164.62	9	7	7		Extended synaptotagmin-1 OS=Homo sapiens OX=9606 GN=ESYT1 PE=1 SV=1
1628	CARM1	164.6	21	7	7	Carbamidomethylation; Acetylation (Protein N-term)	Histone-arginine methyltransferase CARM1 OS=Homo sapiens OX=9606 GN=CARM1 PE=1 SV=3
5595	A0A087WY71	164.6	28	9	9	Carbamidomethylation; Oxidation (M)	AP-2 complex subunit mu OS=Homo sapiens OX=9606 GN=AP2M1 PE=1 SV=1
5596	AP2M1	164.6	28	9	9	Carbamidomethylation; Oxidation (M)	AP-2 complex subunit mu OS=Homo sapiens OX=9606 GN=AP2M1 PE=1 SV=2
6920	E9PFW3	164.6	26	9	9	Carbamidomethylation; Oxidation (M)	AP-2 complex subunit mu OS=Homo sapiens OX=9606 GN=AP2M1 PE=1 SV=1
426	ERO1A	164.49	28	8	8	Carbamidomethylation	ERO1-like protein alpha OS=Homo sapiens OX=9606 GN=ERO1A PE=1 SV=2
1733	PSB1	164.43	45	8	8	Carbamidomethylation; Oxidation (M)	Proteasome subunit beta type-1 OS=Homo sapiens OX=9606 GN=PSMB1 PE=1 SV=2
2347	A0A1B0GU03	164.4	17	6	6	Carbamidomethylation; Oxidation (M)	Uncharacterized protein OS=Homo sapiens OX=9606 PE=1 SV=1
1851	A0A1B0GWE8	164.4	24	6	6	Carbamidomethylation; Oxidation (M)	Cathepsin D OS=Homo sapiens OX=9606 GN=CTSD PE=1 SV=1
2331	A0A1B0GU92	164.4	18	6	6	Carbamidomethylation; Oxidation (M)	Uncharacterized protein OS=Homo sapiens OX=9606 PE=1 SV=1
1849	A0A1B0GW44	164.4	24	6	6	Carbamidomethylation; Oxidation (M)	Cathepsin D OS=Homo sapiens OX=9606 GN=CTSD PE=1 SV=1
1852	CATD	164.4	24	6	6	Carbamidomethylation; Oxidation (M)	Cathepsin D OS=Homo sapiens OX=9606 GN=CTSD PE=1 SV=1
1850	A0A1B0GVD5	164.4	24	6	6	Carbamidomethylation; Oxidation (M)	Cathepsin D OS=Homo sapiens OX=9606 GN=CTSD PE=1 SV=1
1865	A0A1B0GV23	164.4	24	6	6	Carbamidomethylation; Oxidation (M)	Cathepsin D OS=Homo sapiens OX=9606 GN=CTSD PE=1 SV=1
924	SYMC	164.39	22	14	14	Carbamidomethylation	Methionine--tRNA ligase cytoplasmic OS=Homo sapiens OX=9606 GN=MARS PE=1 SV=2
2706	CPSF1	164.18	14	12	12		Cleavage and polyadenylation specificity factor subunit 1 OS=Homo sapiens OX=9606 GN=CPSF1 PE=1 SV=2
2043	FXR2	164.17	11	7	6		Fragile X mental retardation syndrome-related protein 2 OS=Homo sapiens OX=9606 GN=FXR2 PE=1 SV=2
1077	RAD50	164.13	12	11	11		DNA repair protein RAD50 OS=Homo sapiens OX=9606 GN=RAD50 PE=1 SV=1
1076	A0A1W2PQ90	164.13	13	11	11		Uncharacterized protein OS=Homo sapiens OX=9606 PE=4 SV=2
1299	H0Y3P2	163.88	15	10	10	Carbamidomethylation	Eukaryotic translation initiation factor 4 gamma 2 OS=Homo sapiens OX=9606 GN=EIF4G2 PE=1 SV=1
1198	D3DQV9	163.88	15	10	10	Carbamidomethylation	Eukaryotic translation initiation factor 4 gamma 2 (Fragment) OS=Homo sapiens OX=9606 GN=EIF4G2 PE=1 SV=1
1199	IF4G2	163.88	15	10	10	Carbamidomethylation	Eukaryotic translation initiation factor 4 gamma 2 OS=Homo sapiens OX=9606 GN=EIF4G2 PE=1 SV=1
1834	RFC5	163.76	42	10	10	Carbamidomethylation; Oxidation (M); Acetylation (Protein N-term)	Replication factor C subunit 5 OS=Homo sapiens OX=9606 GN=RFC5 PE=1 SV=1
3514	RM11	163.68	46	8	8		39S ribosomal protein L11 mitochondrial OS=Homo sapiens OX=9606 GN=MRPL11 PE=1 SV=1
4784	K7ELP0	163.64	43	7	2		Tropomyosin alpha-4 chain (Fragment) OS=Homo sapiens OX=9606 GN=TPM4 PE=1 SV=1
2195	C9JXB8	163.57	46	8	8	Carbamidomethylation; Oxidation (M)	60S ribosomal protein L24 OS=Homo sapiens OX=9606 GN=RPL24 PE=1 SV=1
2196	C9JNW5	163.57	37	8	8	Carbamidomethylation; Oxidation (M)	60S ribosomal protein L24 OS=Homo sapiens OX=9606 GN=RPL24 PE=1 SV=1
2197	RL24	163.57	36	8	8	Carbamidomethylation; Oxidation (M)	60S ribosomal protein L24 OS=Homo sapiens OX=9606 GN=RPL24 PE=1 SV=1
1566	STML2	163.46	30	6	6	Carbamidomethylation	Stomatin-like protein 2 mitochondrial OS=Homo sapiens OX=9606 GN=STOML2 PE=1 SV=1
2147	DNJB1	163.43	35	9	9	Carbamidomethylation	DnaJ homolog subfamily B member 1 OS=Homo sapiens OX=9606 GN=DNAJB1 PE=1 SV=4
4879	SETLP	163.43	17	6	6		Protein SETSIP OS=Homo sapiens OX=9606 GN=SETSIP PE=1 SV=1
3602	A0A0C4DFV9	163.43	19	6	6		Protein SET OS=Homo sapiens OX=9606 GN=SET PE=1 SV=1
3603	SET	163.43	17	6	6		Protein SET OS=Homo sapiens OX=9606 GN=SET PE=1 SV=3
4878	A0A087X027	163.43	17	6	6		Protein SETSIP OS=Homo sapiens OX=9606 GN=SETSIP PE=1 SV=1
990	5NTD	163.36	22	8	8	Oxidation (M)	5'-nucleotidase OS=Homo sapiens OX=9606 GN=NT5E PE=1 SV=1
2284	Q96B60	163.36	47	8	8	Oxidation (M)	5'-nucleotidase OS=Homo sapiens OX=9606 GN=NT5E PE=1 SV=1
4073	NSUN5	163.36	30	9	9	Carbamidomethylation; Acetylation (Protein N-term)	Probable 28S rRNA (cytosine-C(5))-methyltransferase OS=Homo sapiens OX=9606 GN=NSUN5 PE=1 SV=2
3798	RS23	163.34	50	7	7	Carbamidomethylation	40S ribosomal protein S23 OS=Homo sapiens OX=9606 GN=RPS23 PE=1 SV=3
1103	SPB6	163.33	34	9	8	Oxidation (M); Acetylation (Protein N-term)	Serpin B6 OS=Homo sapiens OX=9606 GN=SERPINB6 PE=1 SV=3
1104	A0A024QZX5	163.33	33	9	8	Oxidation (M); Acetylation (Protein N-term)	Serpin B6 OS=Homo sapiens OX=9606 GN=SERPINB6 PE=1 SV=1
1105	A0A087X1N8	163.33	32	9	8	Oxidation (M); Acetylation (Protein N-term)	Serpin B6 OS=Homo sapiens OX=9606 GN=SERPINB6 PE=1 SV=1
2704	PSA6	163.18	35	7	7	Carbamidomethylation	Proteasome subunit alpha type-6 OS=Homo sapiens OX=9606 GN=PSMA6 PE=1 SV=1
2705	G3V5Z7	163.18	34	7	7	Carbamidomethylation	Proteasome subunit alpha type OS=Homo sapiens OX=9606 GN=PSMA6 PE=1 SV=1
880	E41L2	163.18	15	9	9	Acetylation (Protein N-term)	Band 4.1-like protein 2 OS=Homo sapiens OX=9606 GN=EPB41L2 PE=1 SV=1
994	HKDC1	163.15	17	13	11	Carbamidomethylation	Putative hexokinase HKDC1 OS=Homo sapiens OX=9606 GN=HKDC1 PE=1 SV=3
2356	PRKRA	163.13	30	8	8	Carbamidomethylation; Oxidation (M)	Interferon-inducible double-stranded RNA-dependent protein kinase activator A OS=Homo sapiens OX=9606 GN=PRKRA PE=1 SV=1
656	GLGB	162.98	16	8	8	Acetylation (Protein N-term)	1 4-alpha-glucan-branching enzyme OS=Homo sapiens OX=9606 GN=GBE1 PE=1 SV=3
1894	BRX1	162.83	38	9	9	Carbamidomethylation	Ribosome biogenesis protein BRX1 homolog OS=Homo sapiens OX=9606 GN=BRIX1 PE=1 SV=2
1912	ASSY	162.73	34	9	9	Carbamidomethylation	Argininosuccinate synthase OS=Homo sapiens OX=9606 GN=ASS1 PE=1 SV=2
3100	TRA2A	162.69	33	10	8	Carbamidomethylation	Transformer-2 protein homolog alpha OS=Homo sapiens OX=9606 GN=TRA2A PE=1 SV=1
4028	SRBS1	162.61	9	8	2		Sorbin and SH3 domain-containing protein 1 OS=Homo sapiens OX=9606 GN=SORBS1 PE=1 SV=3
5297	E9PIF2	162.59	20	11	10		RNA helicase OS=Homo sapiens OX=9606 GN=DDX10 PE=1 SV=1
2700	F5H018	162.28	35	7	7	Carbamidomethylation	GTP-binding nuclear protein Ran (Fragment) OS=Homo sapiens OX=9606 GN=RAN PE=1 SV=8
2701	RAN	162.28	32	7	7	Carbamidomethylation	GTP-binding nuclear protein Ran OS=Homo sapiens OX=9606 GN=RAN PE=1 SV=3
2702	B5MDF5	162.28	30	7	7	Carbamidomethylation	GTP-binding nuclear protein Ran OS=Homo sapiens OX=9606 GN=RAN PE=1 SV=1
2641	J3KQE5	162.28	30	7	7	Carbamidomethylation	GTP-binding nuclear protein Ran (Fragment) OS=Homo sapiens OX=9606 GN=RAN PE=1 SV=1
1309	IMA7	162.07	15	10	3	Oxidation (M); Acetylation (Protein N-term)	Importin subunit alpha-7 OS=Homo sapiens OX=9606 GN=KPNA6 PE=1 SV=1
909	IPYR	162	34	8	8		Inorganic pyrophosphatase OS=Homo sapiens OX=9606 GN=PPA1 PE=1 SV=2
2281	RS19	161.99	54	10	10		40S ribosomal protein S19 OS=Homo sapiens OX=9606 GN=RPS19 PE=1 SV=2
2811	PURB	161.9	22	8	7	Carbamidomethylation	Transcriptional activator protein Pur-beta OS=Homo sapiens OX=9606 GN=PURB PE=1 SV=3
3694	RS25	161.88	42	11	11	Carbamidomethylation	40S ribosomal protein S25 OS=Homo sapiens OX=9606 GN=RPS25 PE=1 SV=1
4195	RM44	161.85	24	6	6	Carbamidomethylation	39S ribosomal protein L44 mitochondrial OS=Homo sapiens OX=9606 GN=MRPL44 PE=1 SV=1
1318	ACSL3	161.82	20	8	6	Carbamidomethylation	Long-chain-fatty-acid--CoA ligase 3 OS=Homo sapiens OX=9606 GN=ACSL3 PE=1 SV=3
2439	METK2	161.79	21	10	8		S-adenosylmethionine synthase isoform type-2 OS=Homo sapiens OX=9606 GN=MAT2A PE=1 SV=1
3789	SAFB1	161.75	15	12	5		Scaffold attachment factor B1 OS=Homo sapiens OX=9606 GN=SAFB PE=1 SV=4
2556	MCCA	161.63	20	9	9	Carbamidomethylation	Methylcrotonoyl-CoA carboxylase subunit alpha mitochondrial OS=Homo sapiens OX=9606 GN=MCCC1 PE=1 SV=3
2553	E9PHF7	161.63	24	9	9	Carbamidomethylation	Methylcrotonoyl-CoA carboxylase subunit alpha mitochondrial OS=Homo sapiens OX=9606 GN=MCCC1 PE=1 SV=1
2550	F5GYT8	161.63	25	9	9	Carbamidomethylation	Methylcrotonoyl-CoA carboxylase subunit alpha mitochondrial OS=Homo sapiens OX=9606 GN=MCCC1 PE=1 SV=2
4695	KRT84	161.49	8	10	2	Acetylation (Protein N-term)	Keratin type II cuticular Hb4 OS=Homo sapiens OX=9606 GN=KRT84 PE=2 SV=2
10275	CHD1	160.94	9	9	9		Chromodomain-helicase-DNA-binding protein 1 OS=Homo sapiens OX=9606 GN=CHD1 PE=1 SV=2
1452	F2Z2E2	160.83	9	11	7		Ras GTPase-activating-like protein IQGAP3 OS=Homo sapiens OX=9606 GN=IQGAP3 PE=1 SV=1
1383	IQGA3	160.83	8	11	7		Ras GTPase-activating-like protein IQGAP3 OS=Homo sapiens OX=9606 GN=IQGAP3 PE=1 SV=2
6980	DJB11	160.82	28	9	9	Carbamidomethylation	DnaJ homolog subfamily B member 11 OS=Homo sapiens OX=9606 GN=DNAJB11 PE=1 SV=1
2211	TUT7	160.78	9	9	9	Carbamidomethylation; Acetylation (Protein N-term)	Terminal uridylyltransferase 7 OS=Homo sapiens OX=9606 GN=TUT7 PE=1 SV=1
5360	ARP5L	160.65	44	6	6		Actin-related protein 2/3 complex subunit 5-like protein OS=Homo sapiens OX=9606 GN=ARPC5L PE=1 SV=1
1188	ILEU	160.63	27	10	9		Leukocyte elastase inhibitor OS=Homo sapiens OX=9606 GN=SERPINB1 PE=1 SV=1
3444	PSDE	160.56	37	6	6	Carbamidomethylation	26S proteasome non-ATPase regulatory subunit 14 OS=Homo sapiens OX=9606 GN=PSMD14 PE=1 SV=1
1498	PLOD1	160.53	23	11	11		Procollagen-lysine 2-oxoglutarate 5-dioxygenase 1 OS=Homo sapiens OX=9606 GN=PLOD1 PE=1 SV=2
3330	KAPCA	160.43	30	9	9		cAMP-dependent protein kinase catalytic subunit alpha OS=Homo sapiens OX=9606 GN=PRKACA PE=1 SV=2
3663	OASL	160.3	24	10	10	Acetylation (Protein N-term)	2'-5'-oligoadenylate synthase-like protein OS=Homo sapiens OX=9606 GN=OASL PE=1 SV=2
3954	VAPA	160.3	29	6	6		Vesicle-associated membrane protein-associated protein A OS=Homo sapiens OX=9606 GN=VAPA PE=1 SV=3
843	ASNS	160.25	21	8	8	Carbamidomethylation	Asparagine synthetase [glutamine-hydrolyzing] OS=Homo sapiens OX=9606 GN=ASNS PE=1 SV=4
23147	H0YNU5	160.24	11	10	10	Carbamidomethylation	Bloom syndrome protein OS=Homo sapiens OX=9606 GN=BLM PE=1 SV=1
8731	A0A3B3IT82	160.24	10	10	10	Carbamidomethylation	Bloom syndrome protein OS=Homo sapiens OX=9606 GN=BLM PE=1 SV=1
23148	BLM	160.24	10	10	10	Carbamidomethylation	Bloom syndrome protein OS=Homo sapiens OX=9606 GN=BLM PE=1 SV=1
1969	CAPR1	160.2	27	14	14	Carbamidomethylation	Caprin-1 OS=Homo sapiens OX=9606 GN=CAPRIN1 PE=1 SV=2
1685	TADBP	160.14	27	7	7	Carbamidomethylation	TAR DNA-binding protein 43 OS=Homo sapiens OX=9606 GN=TARDBP PE=1 SV=1
3785	RL22	160.12	48	8	6	Carbamidomethylation; Oxidation (M)	60S ribosomal protein L22 OS=Homo sapiens OX=9606 GN=RPL22 PE=1 SV=2
3571	RS26	160.02	44	6	1	Carbamidomethylation; Oxidation (M)	40S ribosomal protein S26 OS=Homo sapiens OX=9606 GN=RPS26 PE=1 SV=3
1471	F262	159.89	29	13	9	Carbamidomethylation; Acetylation (Protein N-term)	6-phosphofructo-2-kinase/fructose-2 6-bisphosphatase 2 OS=Homo sapiens OX=9606 GN=PFKFB2 PE=1 SV=2
1954	CBR1	159.75	34	7	7	Carbamidomethylation; Acetylation (Protein N-term)	Carbonyl reductase [NADPH] 1 OS=Homo sapiens OX=9606 GN=CBR1 PE=1 SV=3
5971	SPB1	159.72	13	7	7	Carbamidomethylation	pre-rRNA 2'-O-ribose RNA methyltransferase FTSJ3 OS=Homo sapiens OX=9606 GN=FTSJ3 PE=1 SV=2
2703	SRS10	159.47	24	8	8		Serine/arginine-rich splicing factor 10 OS=Homo sapiens OX=9606 GN=SRSF10 PE=1 SV=1
2776	Q5JRI1	159.47	37	8	8		Serine/arginine-rich-splicing factor 10 OS=Homo sapiens OX=9606 GN=SRSF10 PE=1 SV=1
3305	SMU1	159.42	19	7	7		WD40 repeat-containing protein SMU1 OS=Homo sapiens OX=9606 GN=SMU1 PE=1 SV=2
773	RBP2	159.36	5	11	5	Carbamidomethylation	E3 SUMO-protein ligase RanBP2 OS=Homo sapiens OX=9606 GN=RANBP2 PE=1 SV=2
2018	PRPS2	159.24	35	8	2	Carbamidomethylation	Ribose-phosphate pyrophosphokinase 2 OS=Homo sapiens OX=9606 GN=PRPS2 PE=1 SV=2
671	SYYC	159.18	27	9	9	Carbamidomethylation	Tyrosine--tRNA ligase cytoplasmic OS=Homo sapiens OX=9606 GN=YARS PE=1 SV=4
4412	SSBP	159.14	41	7	7	Oxidation (M)	Single-stranded DNA-binding protein mitochondrial OS=Homo sapiens OX=9606 GN=SSBP1 PE=1 SV=1
6100	RRS1	158.98	25	9	9	Acetylation (Protein N-term)	Ribosome biogenesis regulatory protein homolog OS=Homo sapiens OX=9606 GN=RRS1 PE=1 SV=2
1598	TOM1	158.91	27	8	7	Acetylation (Protein N-term)	Target of Myb protein 1 OS=Homo sapiens OX=9606 GN=TOM1 PE=1 SV=2
2312	MARE1	158.8	41	10	10	Acetylation (Protein N-term)	Microtubule-associated protein RP/EB family member 1 OS=Homo sapiens OX=9606 GN=MAPRE1 PE=1 SV=3
6030	G5E9A6	158.75	10	7	5	Oxidation (M)	Ubiquitin carboxyl-terminal hydrolase OS=Homo sapiens OX=9606 GN=USP11 PE=1 SV=1
5856	UBP11	158.75	10	7	5	Oxidation (M)	Ubiquitin carboxyl-terminal hydrolase 11 OS=Homo sapiens OX=9606 GN=USP11 PE=1 SV=3
1721	B1ALA9	158.65	39	9	3	Carbamidomethylation	Ribose-phosphate pyrophosphokinase 1 OS=Homo sapiens OX=9606 GN=PRPS1 PE=1 SV=2
1722	PRPS1	158.65	35	9	3	Carbamidomethylation	Ribose-phosphate pyrophosphokinase 1 OS=Homo sapiens OX=9606 GN=PRPS1 PE=1 SV=2
890	AL1B1	158.58	25	9	9		Aldehyde dehydrogenase X mitochondrial OS=Homo sapiens OX=9606 GN=ALDH1B1 PE=1 SV=3
808	RB3GP	158.57	12	8	8	Carbamidomethylation	Rab3 GTPase-activating protein catalytic subunit OS=Homo sapiens OX=9606 GN=RAB3GAP1 PE=1 SV=3
1614	DJC13	158.48	7	11	11		DnaJ homolog subfamily C member 13 OS=Homo sapiens OX=9606 GN=DNAJC13 PE=1 SV=5
1625	PHB	158.46	35	8	8		Prohibitin OS=Homo sapiens OX=9606 GN=PHB PE=1 SV=1
1800	G3V1C3	158.17	24	7	7	Carbamidomethylation	Apoptosis inhibitor 5 OS=Homo sapiens OX=9606 GN=API5 PE=1 SV=1
1799	API5	158.17	23	7	7	Carbamidomethylation	Apoptosis inhibitor 5 OS=Homo sapiens OX=9606 GN=API5 PE=1 SV=3
1379	GTF2I	158.17	15	10	10	Acetylation (Protein N-term)	General transcription factor II-I OS=Homo sapiens OX=9606 GN=GTF2I PE=1 SV=2
1380	A0A494C1K3	158.17	13	10	10	Acetylation (Protein N-term)	General transcription factor II-I OS=Homo sapiens OX=9606 GN=GTF2I PE=1 SV=1
422	GLSK	157.99	18	8	8	Carbamidomethylation	Glutaminase kidney isoform mitochondrial OS=Homo sapiens OX=9606 GN=GLS PE=1 SV=1
1551	FHOD1	157.88	11	9	9		FH1/FH2 domain-containing protein 1 OS=Homo sapiens OX=9606 GN=FHOD1 PE=1 SV=3
2591	RL11	157.87	35	8	8	Carbamidomethylation; Oxidation (M); Acetylation (Protein N-term)	60S ribosomal protein L11 OS=Homo sapiens OX=9606 GN=RPL11 PE=1 SV=2
2363	PACN2	157.84	27	9	9	Carbamidomethylation	Protein kinase C and casein kinase substrate in neurons protein 2 OS=Homo sapiens OX=9606 GN=PACSIN2 PE=1 SV=2
2109	IF5	157.71	15	7	7	Carbamidomethylation	Eukaryotic translation initiation factor 5 OS=Homo sapiens OX=9606 GN=EIF5 PE=1 SV=2
709	SAMD9	157.67	10	11	11	Carbamidomethylation	Sterile alpha motif domain-containing protein 9 OS=Homo sapiens OX=9606 GN=SAMD9 PE=1 SV=1
23154	KI20A	157.61	11	7	7	Carbamidomethylation	Kinesin-like protein KIF20A OS=Homo sapiens OX=9606 GN=KIF20A PE=1 SV=1
23167	L2GL1	157.56	8	6	6	Carbamidomethylation	Lethal(2) giant larvae protein homolog 1 OS=Homo sapiens OX=9606 GN=LLGL1 PE=1 SV=3
2010	ALDOC	157.56	19	5	3	Carbamidomethylation	Fructose-bisphosphate aldolase C OS=Homo sapiens OX=9606 GN=ALDOC PE=1 SV=2
3220	U2AF5	157.47	32	6	6	Carbamidomethylation; Acetylation (Protein N-term)	Splicing factor U2AF 35 kDa subunit-like protein OS=Homo sapiens OX=9606 GN=U2AF1L5 PE=1 SV=1
3221	U2AF1	157.47	32	6	6	Carbamidomethylation; Acetylation (Protein N-term)	Splicing factor U2AF 35 kDa subunit OS=Homo sapiens OX=9606 GN=U2AF1 PE=1 SV=3
1007	UN45A	157.39	12	7	7		Protein unc-45 homolog A OS=Homo sapiens OX=9606 GN=UNC45A PE=1 SV=1
1008	A0A1W2PNX8	157.39	10	7	7		Protein unc-45 homolog A OS=Homo sapiens OX=9606 GN=UNC45A PE=1 SV=1
8557	CENPV	157.29	33	6	6	Carbamidomethylation	Centromere protein V OS=Homo sapiens OX=9606 GN=CENPV PE=1 SV=1
1996	SYSC	156.72	28	9	9	Carbamidomethylation	Serine--tRNA ligase cytoplasmic OS=Homo sapiens OX=9606 GN=SARS PE=1 SV=3
1997	Q5T5C7	156.72	27	9	9	Carbamidomethylation	Serine--tRNA ligase cytoplasmic OS=Homo sapiens OX=9606 GN=SARS PE=1 SV=1
3296	ACACA	156.68	5	9	9	Acetylation (Protein N-term)	Acetyl-CoA carboxylase 1 OS=Homo sapiens OX=9606 GN=ACACA PE=1 SV=2
2637	ABHDA	156.47	27	6	6		Mycophenolic acid acyl-glucuronide esterase mitochondrial OS=Homo sapiens OX=9606 GN=ABHD10 PE=1 SV=1
2099	LYAR	156.4	22	7	7		Cell growth-regulating nucleolar protein OS=Homo sapiens OX=9606 GN=LYAR PE=1 SV=2
956	SRP68	156.38	24	9	9		Signal recognition particle subunit SRP68 OS=Homo sapiens OX=9606 GN=SRP68 PE=1 SV=2
702	PRP16	156.26	7	8	8		Pre-mRNA-splicing factor ATP-dependent RNA helicase PRP16 OS=Homo sapiens OX=9606 GN=DHX38 PE=1 SV=2
23182	DNJA3	155.96	17	9	9		DnaJ homolog subfamily A member 3 mitochondrial OS=Homo sapiens OX=9606 GN=DNAJA3 PE=1 SV=2
3568	NP1L4	155.53	22	9	5	Oxidation (M); Acetylation (Protein N-term)	Nucleosome assembly protein 1-like 4 OS=Homo sapiens OX=9606 GN=NAP1L4 PE=1 SV=1
1798	EFGM	155.48	15	8	8		Elongation factor G mitochondrial OS=Homo sapiens OX=9606 GN=GFM1 PE=1 SV=2
2436	FUBP3	155.32	17	8	7		Far upstream element-binding protein 3 OS=Homo sapiens OX=9606 GN=FUBP3 PE=1 SV=2
6727	DICER	155.24	7	8	8		Endoribonuclease Dicer OS=Homo sapiens OX=9606 GN=DICER1 PE=1 SV=3
6120	PSA5	155.24	18	6	6		Proteasome subunit alpha type-5 OS=Homo sapiens OX=9606 GN=PSMA5 PE=1 SV=3
1059	VATA	155.1	24	8	8	Carbamidomethylation	V-type proton ATPase catalytic subunit A OS=Homo sapiens OX=9606 GN=ATP6V1A PE=1 SV=2
5097	TFAM	154.85	37	8	8		Transcription factor A mitochondrial OS=Homo sapiens OX=9606 GN=TFAM PE=1 SV=1
2798	UBP10	154.83	17	10	10	Carbamidomethylation	Ubiquitin carboxyl-terminal hydrolase 10 OS=Homo sapiens OX=9606 GN=USP10 PE=1 SV=2
1567	PSB2	154.64	32	5	5	Carbamidomethylation; Oxidation (M); Acetylation (Protein N-term)	Proteasome subunit beta type-2 OS=Homo sapiens OX=9606 GN=PSMB2 PE=1 SV=1
1181	FMNL2	154.58	10	8	8	Carbamidomethylation	Formin-like protein 2 OS=Homo sapiens OX=9606 GN=FMNL2 PE=1 SV=3
765	SYIM	154.47	9	7	7	Carbamidomethylation	Isoleucine--tRNA ligase mitochondrial OS=Homo sapiens OX=9606 GN=IARS2 PE=1 SV=2
1151	RU17	154.18	25	10	10	Acetylation (Protein N-term)	U1 small nuclear ribonucleoprotein 70 kDa OS=Homo sapiens OX=9606 GN=SNRNP70 PE=1 SV=2
3864	H2AZ	154.16	31	7	5		Histone H2A.Z OS=Homo sapiens OX=9606 GN=H2AFZ PE=1 SV=2
3865	H2AV	154.16	31	7	5		Histone H2A.V OS=Homo sapiens OX=9606 GN=H2AFV PE=1 SV=3
3211	E7ESZ7	154.14	16	5	5		NADH dehydrogenase [ubiquinone] 1 alpha subcomplex subunit 10 mitochondrial OS=Homo sapiens OX=9606 GN=NDUFA10 PE=1 SV=1
3201	A0A087WXC5	154.14	18	5	5		NADH dehydrogenase [ubiquinone] 1 alpha subcomplex subunit 10 mitochondrial OS=Homo sapiens OX=9606 GN=NDUFA10 PE=1 SV=1
3230	NDUAA	154.14	18	5	5		NADH dehydrogenase [ubiquinone] 1 alpha subcomplex subunit 10 mitochondrial OS=Homo sapiens OX=9606 GN=NDUFA10 PE=1 SV=1
3609	PP2AA	153.85	24	5	5	Carbamidomethylation	Serine/threonine-protein phosphatase 2A catalytic subunit alpha isoform OS=Homo sapiens OX=9606 GN=PPP2CA PE=1 SV=1
1885	DUS3L	153.81	19	8	8	Carbamidomethylation	tRNA-dihydrouridine(47) synthase [NAD(P)(+)]-like OS=Homo sapiens OX=9606 GN=DUS3L PE=1 SV=2
5707	MYO1A	153.8	5	6	2	Carbamidomethylation; Acetylation (Protein N-term)	Unconventional myosin-Ia OS=Homo sapiens OX=9606 GN=MYO1A PE=1 SV=1
2587	ECHB	153.79	20	7	7		Trifunctional enzyme subunit beta mitochondrial OS=Homo sapiens OX=9606 GN=HADHB PE=1 SV=3
1313	PRDX6	153.65	51	8	8	Carbamidomethylation	Peroxiredoxin-6 OS=Homo sapiens OX=9606 GN=PRDX6 PE=1 SV=3
986	MACF1	153.3	2	10	7		Microtubule-actin cross-linking factor 1 isoforms 1/2/3/5 OS=Homo sapiens OX=9606 GN=MACF1 PE=1 SV=4
989	H3BPE1	153.3	2	10	7		Microtubule-actin cross-linking factor 1 isoforms 1/2/3/5 OS=Homo sapiens OX=9606 GN=MACF1 PE=1 SV=1
991	H3BQK9	153.3	2	10	7		Microtubule-actin cross-linking factor 1 isoforms 1/2/3/5 OS=Homo sapiens OX=9606 GN=MACF1 PE=1 SV=1
6394	A0A0A0MTB8	153.25	19	12	12	Carbamidomethylation	WD repeat-containing protein 36 OS=Homo sapiens OX=9606 GN=WDR36 PE=1 SV=1
6395	WDR36	153.25	18	12	12	Carbamidomethylation	WD repeat-containing protein 36 OS=Homo sapiens OX=9606 GN=WDR36 PE=1 SV=1
1832	TCRG1	153.13	12	9	9	Carbamidomethylation	Transcription elongation regulator 1 OS=Homo sapiens OX=9606 GN=TCERG1 PE=1 SV=2
3951	TBL1R	153.13	34	9	9	Carbamidomethylation; Acetylation (Protein N-term)	F-box-like/WD repeat-containing protein TBL1XR1 OS=Homo sapiens OX=9606 GN=TBL1XR1 PE=1 SV=1
2470	NU133	153.07	7	7	7		Nuclear pore complex protein Nup133 OS=Homo sapiens OX=9606 GN=NUP133 PE=1 SV=2
855	CALX	153.02	23	10	10	Carbamidomethylation	Calnexin OS=Homo sapiens OX=9606 GN=CANX PE=1 SV=2
3935	K1C12	152.75	11	12	2	Oxidation (M); Acetylation (Protein N-term)	Keratin type I cytoskeletal 12 OS=Homo sapiens OX=9606 GN=KRT12 PE=1 SV=1
4719	A0A2R8Y849	152.71	31	4	4	Oxidation (M)	40S ribosomal protein S24 OS=Homo sapiens OX=9606 GN=RPS24 PE=1 SV=1
4720	E7ETK0	152.71	31	4	4	Oxidation (M)	40S ribosomal protein S24 OS=Homo sapiens OX=9606 GN=RPS24 PE=1 SV=1
4721	A0A087WUS0	152.71	30	4	4	Oxidation (M)	40S ribosomal protein S24 OS=Homo sapiens OX=9606 GN=RPS24 PE=1 SV=1
4722	RS24	152.71	30	4	4	Oxidation (M)	40S ribosomal protein S24 OS=Homo sapiens OX=9606 GN=RPS24 PE=1 SV=1
4723	A0A2R8YD14	152.71	24	4	4	Oxidation (M)	40S ribosomal protein S24 OS=Homo sapiens OX=9606 GN=RPS24 PE=1 SV=1
23139	I3VM54	152.7	9	10	10	Carbamidomethylation	Lysine-specific demethylase 2A OS=Homo sapiens OX=9606 GN=KDM2A PE=1 SV=1
23140	KDM2A	152.7	9	10	10	Carbamidomethylation	Lysine-specific demethylase 2A OS=Homo sapiens OX=9606 GN=KDM2A PE=1 SV=3
2627	CLIC1	152.69	33	5	5	Carbamidomethylation	Chloride intracellular channel protein 1 OS=Homo sapiens OX=9606 GN=CLIC1 PE=1 SV=4
1114	RO52	152.68	20	8	8	Carbamidomethylation	E3 ubiquitin-protein ligase TRIM21 OS=Homo sapiens OX=9606 GN=TRIM21 PE=1 SV=1
760	STXB2	152.66	22	7	7	Carbamidomethylation	Syntaxin-binding protein 2 OS=Homo sapiens OX=9606 GN=STXBP2 PE=1 SV=2
2463	CTNA2	152.65	9	7	2	Carbamidomethylation; Acetylation (Protein N-term)	Catenin alpha-2 OS=Homo sapiens OX=9606 GN=CTNNA2 PE=1 SV=5
1930	A0A494C0M1	152.59	9	8	8	Carbamidomethylation	DNA mismatch repair protein OS=Homo sapiens OX=9606 GN=MSH6 PE=1 SV=1
1929	MSH6	152.59	8	8	8	Carbamidomethylation	DNA mismatch repair protein Msh6 OS=Homo sapiens OX=9606 GN=MSH6 PE=1 SV=2
2410	A0A087WWJ1	152.59	11	8	8	Carbamidomethylation	DNA mismatch repair protein Msh6 OS=Homo sapiens OX=9606 GN=MSH6 PE=1 SV=1
2208	HPRT	152.37	44	8	8	Carbamidomethylation	Hypoxanthine-guanine phosphoribosyltransferase OS=Homo sapiens OX=9606 GN=HPRT1 PE=1 SV=2
6337	C9J4Z3	152.18	59	5	5	Carbamidomethylation	60S ribosomal protein L37a OS=Homo sapiens OX=9606 GN=RPL37A PE=1 SV=1
6339	RL37A	152.18	43	5	5	Carbamidomethylation	60S ribosomal protein L37a OS=Homo sapiens OX=9606 GN=RPL37A PE=1 SV=2
1790	NMT1	151.98	16	5	3		Glycylpeptide N-tetradecanoyltransferase 1 OS=Homo sapiens OX=9606 GN=NMT1 PE=1 SV=2
4163	CSTF1	151.84	21	6	6		Cleavage stimulation factor subunit 1 OS=Homo sapiens OX=9606 GN=CSTF1 PE=1 SV=1
5653	S10A9	151.68	49	5	5	Oxidation (M)	Protein S100-A9 OS=Homo sapiens OX=9606 GN=S100A9 PE=1 SV=1
2045	B7WPG3	151.63	26	9	9	Carbamidomethylation	Heterogeneous nuclear ribonucleoprotein L-like OS=Homo sapiens OX=9606 GN=HNRNPLL PE=1 SV=1
1846	C9IYN3	151.63	25	9	9	Carbamidomethylation	Heterogeneous nuclear ribonucleoprotein L-like OS=Homo sapiens OX=9606 GN=HNRNPLL PE=1 SV=2
1847	HNRLL	151.63	24	9	9	Carbamidomethylation	Heterogeneous nuclear ribonucleoprotein L-like OS=Homo sapiens OX=9606 GN=HNRNPLL PE=1 SV=1
1848	D6W592	151.63	24	9	9	Carbamidomethylation	Heterogeneous nuclear ribonucleoprotein L-like OS=Homo sapiens OX=9606 GN=HNRNPLL PE=1 SV=1
5120	TF3C2	151.53	18	11	11	Carbamidomethylation; Acetylation (Protein N-term)	General transcription factor 3C polypeptide 2 OS=Homo sapiens OX=9606 GN=GTF3C2 PE=1 SV=2
2224	CSN2	151.4	23	9	9		COP9 signalosome complex subunit 2 OS=Homo sapiens OX=9606 GN=COPS2 PE=1 SV=1
2072	GBB1	151.36	29	7	3	Carbamidomethylation; Acetylation (Protein N-term)	Guanine nucleotide-binding protein G(I)/G(S)/G(T) subunit beta-1 OS=Homo sapiens OX=9606 GN=GNB1 PE=1 SV=3
3156	EIF3F	151.32	18	6	6		Eukaryotic translation initiation factor 3 subunit F OS=Homo sapiens OX=9606 GN=EIF3F PE=1 SV=1
2638	LRC59	151.25	27	6	6	Carbamidomethylation	Leucine-rich repeat-containing protein 59 OS=Homo sapiens OX=9606 GN=LRRC59 PE=1 SV=1
2095	A0A087WT44	151.12	31	7	7	Acetylation (Protein N-term)	Heme oxygenase 2 OS=Homo sapiens OX=9606 GN=HMOX2 PE=1 SV=1
2132	HMOX2	151.12	37	7	7	Acetylation (Protein N-term)	Heme oxygenase 2 OS=Homo sapiens OX=9606 GN=HMOX2 PE=1 SV=2
720	SC31A	151.11	11	10	10		Protein transport protein Sec31A OS=Homo sapiens OX=9606 GN=SEC31A PE=1 SV=3
721	D6REX3	151.11	11	10	10		Protein transport protein Sec31A OS=Homo sapiens OX=9606 GN=SEC31A PE=1 SV=1
7043	J3QT28	151	23	6	6	Carbamidomethylation	Mitotic checkpoint protein BUB3 (Fragment) OS=Homo sapiens OX=9606 GN=BUB3 PE=1 SV=1
7044	BUB3	151	20	6	6	Carbamidomethylation	Mitotic checkpoint protein BUB3 OS=Homo sapiens OX=9606 GN=BUB3 PE=1 SV=1
2041	MYO1E	150.89	8	7	6		Unconventional myosin-Ie OS=Homo sapiens OX=9606 GN=MYO1E PE=1 SV=2
23179	RM39	150.85	22	7	7		39S ribosomal protein L39 mitochondrial OS=Homo sapiens OX=9606 GN=MRPL39 PE=1 SV=3
1365	NOL6	150.8	10	9	9	Carbamidomethylation	Nucleolar protein 6 OS=Homo sapiens OX=9606 GN=NOL6 PE=1 SV=2
6975	J3KT73	150.72	44	5	5		60S ribosomal protein L38 OS=Homo sapiens OX=9606 GN=RPL38 PE=1 SV=1
6976	J3QL01	150.72	42	5	5		60S ribosomal protein L38 OS=Homo sapiens OX=9606 GN=RPL38 PE=1 SV=1
6977	RL38	150.72	40	5	5		60S ribosomal protein L38 OS=Homo sapiens OX=9606 GN=RPL38 PE=1 SV=2
3098	ZC3HF	150.57	20	8	8		Zinc finger CCCH domain-containing protein 15 OS=Homo sapiens OX=9606 GN=ZC3H15 PE=1 SV=1
3134	A0A494C0R8	150.39	11	9	9	Carbamidomethylation	Clustered mitochondria protein homolog OS=Homo sapiens OX=9606 GN=CLUH PE=1 SV=1
3138	I3L2B0	150.39	12	9	9	Carbamidomethylation	Clustered mitochondria protein homolog OS=Homo sapiens OX=9606 GN=CLUH PE=1 SV=3
4617	DSC1	150.33	10	8	8	Carbamidomethylation; Oxidation (M)	Desmocollin-1 OS=Homo sapiens OX=9606 GN=DSC1 PE=1 SV=2
2588	PSB5	150.3	34	6	6	Acetylation (Protein N-term)	Proteasome subunit beta type-5 OS=Homo sapiens OX=9606 GN=PSMB5 PE=1 SV=3
2975	SP110	150.29	12	5	5		Sp110 nuclear body protein OS=Homo sapiens OX=9606 GN=SP110 PE=1 SV=5
2974	G5E9C0	150.29	15	5	5		SP110 nuclear body protein isoform CRA_b OS=Homo sapiens OX=9606 GN=SP110 PE=1 SV=1
3458	C9JZI1	150.29	19	7	7		Replication factor C subunit 4 OS=Homo sapiens OX=9606 GN=RFC4 PE=1 SV=1
3453	RFC4	150.29	18	7	7		Replication factor C subunit 4 OS=Homo sapiens OX=9606 GN=RFC4 PE=1 SV=2
3466	C9J8M3	150.29	30	7	7		Replication factor C subunit 4 (Fragment) OS=Homo sapiens OX=9606 GN=RFC4 PE=1 SV=1
730	PLOD3	150.28	13	7	7		Multifunctional procollagen lysine hydroxylase and glycosyltransferase LH3 OS=Homo sapiens OX=9606 GN=PLOD3 PE=1 SV=1
1783	ERF3B	150.27	19	8	1	Carbamidomethylation	Eukaryotic peptide chain release factor GTP-binding subunit ERF3B OS=Homo sapiens OX=9606 GN=GSPT2 PE=1 SV=2
1121	A0A2U3TZN6	150.24	9	6	6	Carbamidomethylation	Peripheral plasma membrane protein CASK OS=Homo sapiens OX=9606 GN=CASK PE=1 SV=1
1123	A0A2U3TZM4	150.24	9	6	6	Carbamidomethylation	Peripheral plasma membrane protein CASK OS=Homo sapiens OX=9606 GN=CASK PE=1 SV=1
943	A0A2U3TZM1	150.24	9	6	6	Carbamidomethylation	Peripheral plasma membrane protein CASK OS=Homo sapiens OX=9606 GN=CASK PE=1 SV=1
944	A0A2R8YE77	150.24	9	6	6	Carbamidomethylation	Calcium/calmodulin-dependent serine protein kinase (MAGUK family) isoform CRA_c OS=Homo sapiens OX=9606 GN=CASK PE=1 SV=1
946	CSKP	150.24	9	6	6	Carbamidomethylation	Peripheral plasma membrane protein CASK OS=Homo sapiens OX=9606 GN=CASK PE=1 SV=3
2276	TF3C4	150.23	16	8	8	Carbamidomethylation	General transcription factor 3C polypeptide 4 OS=Homo sapiens OX=9606 GN=GTF3C4 PE=1 SV=2
1560	AP3B1	150.21	13	10	10	Carbamidomethylation	AP-3 complex subunit beta-1 OS=Homo sapiens OX=9606 GN=AP3B1 PE=1 SV=3
2454	M2OM	150.18	36	8	8	Oxidation (M); Acetylation (Protein N-term)	Mitochondrial 2-oxoglutarate/malate carrier protein OS=Homo sapiens OX=9606 GN=SLC25A11 PE=1 SV=3
4023	MAOM	150.13	21	8	8	Carbamidomethylation	NAD-dependent malic enzyme mitochondrial OS=Homo sapiens OX=9606 GN=ME2 PE=1 SV=1
4021	A0A1W2PQH3	150.13	22	8	8	Carbamidomethylation	Malic enzyme OS=Homo sapiens OX=9606 GN=ME2 PE=1 SV=1
3112	BAIP2	150.12	23	7	7	Carbamidomethylation	Brain-specific angiogenesis inhibitor 1-associated protein 2 OS=Homo sapiens OX=9606 GN=BAIAP2 PE=1 SV=1
3117	I3L4C2	150.12	23	7	7	Carbamidomethylation	Brain-specific angiogenesis inhibitor 1-associated protein 2 OS=Homo sapiens OX=9606 GN=BAIAP2 PE=1 SV=1
1409	ECHM	150.07	29	6	6	Carbamidomethylation	Enoyl-CoA hydratase mitochondrial OS=Homo sapiens OX=9606 GN=ECHS1 PE=1 SV=4
5071	TDIF2	150.04	13	6	6		Deoxynucleotidyltransferase terminal-interacting protein 2 OS=Homo sapiens OX=9606 GN=DNTTIP2 PE=1 SV=2
874	FUBP2	149.84	24	10	10	Carbamidomethylation	Far upstream element-binding protein 2 OS=Homo sapiens OX=9606 GN=KHSRP PE=1 SV=4
875	A0A087WTP3	149.84	24	10	10	Carbamidomethylation	Far upstream element-binding protein 2 OS=Homo sapiens OX=9606 GN=KHSRP PE=1 SV=1
982	NCKP1	149.78	10	7	7	Carbamidomethylation	Nck-associated protein 1 OS=Homo sapiens OX=9606 GN=NCKAP1 PE=1 SV=1
3541	EMD	149.57	23	5	5	Acetylation (Protein N-term)	Emerin OS=Homo sapiens OX=9606 GN=EMD PE=1 SV=1
3636	DNJA2	149.33	18	5	5	Carbamidomethylation	DnaJ homolog subfamily A member 2 OS=Homo sapiens OX=9606 GN=DNAJA2 PE=1 SV=1
5070	K7EJL9	149.3	34	5	1	Carbamidomethylation; Oxidation (M)	Septin 9 OS=Homo sapiens OX=9606 GN=SEPTIN9 PE=1 SV=1
4355	H1X	149.06	21	5	5	Acetylation (Protein N-term)	Histone H1x OS=Homo sapiens OX=9606 GN=H1FX PE=1 SV=1
7991	POGZ	149.05	10	9	9		Pogo transposable element with ZNF domain OS=Homo sapiens OX=9606 GN=POGZ PE=1 SV=2
1982	RBM14	148.99	16	10	10	Carbamidomethylation	RNA-binding protein 14 OS=Homo sapiens OX=9606 GN=RBM14 PE=1 SV=2
3574	RS26L	148.91	44	6	1	Carbamidomethylation; Oxidation (M)	Putative 40S ribosomal protein S26-like 1 OS=Homo sapiens OX=9606 GN=RPS26P11 PE=5 SV=1
804	CNDP2	148.9	29	9	9	Carbamidomethylation	Cytosolic non-specific dipeptidase OS=Homo sapiens OX=9606 GN=CNDP2 PE=1 SV=2
1571	INF2	148.86	9	7	7	Carbamidomethylation	Inverted formin-2 OS=Homo sapiens OX=9606 GN=INF2 PE=1 SV=2
4421	RALB	148.67	40	6	2		Ras-related protein Ral-B OS=Homo sapiens OX=9606 GN=RALB PE=1 SV=1
1065	SYFA	148.62	23	7	7	Acetylation (Protein N-term)	Phenylalanine--tRNA ligase alpha subunit OS=Homo sapiens OX=9606 GN=FARSA PE=1 SV=3
2957	PININ	148.4	19	10	10		Pinin OS=Homo sapiens OX=9606 GN=PNN PE=1 SV=5
1300	TWF2	148.35	32	7	6	Carbamidomethylation; Acetylation (Protein N-term)	Twinfilin-2 OS=Homo sapiens OX=9606 GN=TWF2 PE=1 SV=2
1859	ACOT9	148.15	26	9	9	Carbamidomethylation	Acyl-coenzyme A thioesterase 9 mitochondrial OS=Homo sapiens OX=9606 GN=ACOT9 PE=1 SV=2
23149	INADL	148.01	8	7	7		InaD-like protein OS=Homo sapiens OX=9606 GN=PATJ PE=1 SV=3
23150	A0A2R8Y549	148.01	7	7	7		InaD-like protein OS=Homo sapiens OX=9606 GN=PATJ PE=1 SV=1
2153	SPB3	147.97	24	7	4		Serpin B3 OS=Homo sapiens OX=9606 GN=SERPINB3 PE=1 SV=2
3836	SPTN2	147.92	5	8	4	Carbamidomethylation	Spectrin beta chain non-erythrocytic 2 OS=Homo sapiens OX=9606 GN=SPTBN2 PE=1 SV=3
3687	ZN326	147.87	14	6	6	Carbamidomethylation; Acetylation (Protein N-term)	DBIRD complex subunit ZNF326 OS=Homo sapiens OX=9606 GN=ZNF326 PE=1 SV=2
908	TES	147.87	21	8	8	Carbamidomethylation; Oxidation (M)	Testin OS=Homo sapiens OX=9606 GN=TES PE=1 SV=1
885	IFIT1	147.65	24	9	9	Carbamidomethylation	Interferon-induced protein with tetratricopeptide repeats 1 OS=Homo sapiens OX=9606 GN=IFIT1 PE=1 SV=2
2612	SRSF6	147.53	15	8	6		Serine/arginine-rich splicing factor 6 OS=Homo sapiens OX=9606 GN=SRSF6 PE=1 SV=2
1806	E7ET15	147.36	8	7	7		U2 snRNP-associated SURP motif-containing protein OS=Homo sapiens OX=9606 GN=U2SURP PE=1 SV=1
1807	SR140	147.36	8	7	7		U2 snRNP-associated SURP motif-containing protein OS=Homo sapiens OX=9606 GN=U2SURP PE=1 SV=2
2517	B5MCF9	147.35	15	8	8	Carbamidomethylation	Pescadillo homolog OS=Homo sapiens OX=9606 GN=PES1 PE=1 SV=1
2518	PESC	147.35	15	8	8	Carbamidomethylation	Pescadillo homolog OS=Homo sapiens OX=9606 GN=PES1 PE=1 SV=1
23185	TRAF4	147.31	18	7	7	Carbamidomethylation	TNF receptor-associated factor 4 OS=Homo sapiens OX=9606 GN=TRAF4 PE=1 SV=1
23187	SHCBP	147.22	13	6	6	Acetylation (Protein N-term)	SHC SH2 domain-binding protein 1 OS=Homo sapiens OX=9606 GN=SHCBP1 PE=1 SV=3
2260	ARF3	147.17	50	6	3	Oxidation (M)	ADP-ribosylation factor 3 OS=Homo sapiens OX=9606 GN=ARF3 PE=1 SV=2
2261	ARF1	147.17	50	6	3	Oxidation (M)	ADP-ribosylation factor 1 OS=Homo sapiens OX=9606 GN=ARF1 PE=1 SV=2
2339	AN32B	147.12	37	10	5	Carbamidomethylation	Acidic leucine-rich nuclear phosphoprotein 32 family member B OS=Homo sapiens OX=9606 GN=ANP32B PE=1 SV=1
6539	C9JY79	146.89	1	7	1	Carbamidomethylation	Spectrin beta chain OS=Homo sapiens OX=9606 GN=SPTBN4 PE=1 SV=2
6540	SPTN4	146.89	1	7	1	Carbamidomethylation	Spectrin beta chain non-erythrocytic 4 OS=Homo sapiens OX=9606 GN=SPTBN4 PE=1 SV=2
5562	M0QZQ3	146.89	2	7	1	Carbamidomethylation	Spectrin beta chain OS=Homo sapiens OX=9606 GN=SPTBN4 PE=1 SV=1
2683	DDX41	146.83	14	8	8	Carbamidomethylation	Probable ATP-dependent RNA helicase DDX41 OS=Homo sapiens OX=9606 GN=DDX41 PE=1 SV=2
2684	J3KNN5	146.83	13	8	8	Carbamidomethylation	Probable ATP-dependent RNA helicase DDX41 (Fragment) OS=Homo sapiens OX=9606 GN=DDX41 PE=1 SV=1
23172	DRG1	146.66	23	8	8	Carbamidomethylation	Developmentally-regulated GTP-binding protein 1 OS=Homo sapiens OX=9606 GN=DRG1 PE=1 SV=1
4575	H7C2Q8	146.48	13	4	4		EBNA1 binding protein 2 isoform CRA_d OS=Homo sapiens OX=9606 GN=EBNA1BP2 PE=1 SV=1
4969	EBP2	146.48	15	4	4		Probable rRNA-processing protein EBP2 OS=Homo sapiens OX=9606 GN=EBNA1BP2 PE=1 SV=2
9658	RS27	146.38	31	5	4	Oxidation (M)	40S ribosomal protein S27 OS=Homo sapiens OX=9606 GN=RPS27 PE=1 SV=3
1898	1B41	146.31	28	7	1	Carbamidomethylation	HLA class I histocompatibility antigen B-41 alpha chain OS=Homo sapiens OX=9606 GN=HLA-B PE=1 SV=1
588	A0A3B3ITZ9	146.3	9	7	7		Thyroid hormone receptor-associated protein 3 OS=Homo sapiens OX=9606 GN=THRAP3 PE=1 SV=1
589	TR150	146.3	9	7	7		Thyroid hormone receptor-associated protein 3 OS=Homo sapiens OX=9606 GN=THRAP3 PE=1 SV=2
3494	PLRG1	146.27	17	5	5	Carbamidomethylation; Oxidation (M)	Pleiotropic regulator 1 OS=Homo sapiens OX=9606 GN=PLRG1 PE=1 SV=1
23165	MPP10	146.22	19	8	8		U3 small nucleolar ribonucleoprotein protein MPP10 OS=Homo sapiens OX=9606 GN=MPHOSPH10 PE=1 SV=2
2420	NOLC1	146.15	11	5	5		Nucleolar and coiled-body phosphoprotein 1 OS=Homo sapiens OX=9606 GN=NOLC1 PE=1 SV=2
2438	A0A0A0MRM9	146.15	10	5	5		Nucleolar and coiled-body phosphoprotein 1 (Fragment) OS=Homo sapiens OX=9606 GN=NOLC1 PE=1 SV=1
4129	DNJC2	146.12	11	6	6	Acetylation (Protein N-term)	DnaJ homolog subfamily C member 2 OS=Homo sapiens OX=9606 GN=DNAJC2 PE=1 SV=4
1351	CCD47	145.95	30	10	10	Carbamidomethylation; Oxidation (M)	Coiled-coil domain-containing protein 47 OS=Homo sapiens OX=9606 GN=CCDC47 PE=1 SV=1
4431	ODO2	145.95	21	6	6	Carbamidomethylation	Dihydrolipoyllysine-residue succinyltransferase component of 2-oxoglutarate dehydrogenase complex mitochondrial OS=Homo sapiens OX=9606 GN=DLST PE=1 SV=4
2888	G5EA03	145.91	10	9	9	Carbamidomethylation	LIM and calponin homology domains-containing protein 1 OS=Homo sapiens OX=9606 GN=LIMCH1 PE=1 SV=1
1816	D6RD46	145.91	15	9	9	Carbamidomethylation	LIM and calponin homology domains-containing protein 1 OS=Homo sapiens OX=9606 GN=LIMCH1 PE=1 SV=1
1815	LIMC1	145.91	13	9	9	Carbamidomethylation	LIM and calponin homology domains-containing protein 1 OS=Homo sapiens OX=9606 GN=LIMCH1 PE=1 SV=4
2915	E7EPK0	145.91	16	9	9	Carbamidomethylation	LIM and calponin homology domains-containing protein 1 OS=Homo sapiens OX=9606 GN=LIMCH1 PE=1 SV=1
2917	E9PDJ9	145.91	16	9	9	Carbamidomethylation	LIM and calponin homology domains-containing protein 1 OS=Homo sapiens OX=9606 GN=LIMCH1 PE=1 SV=1
2916	H0Y8P3	145.91	16	9	9	Carbamidomethylation	LIM and calponin homology domains-containing protein 1 (Fragment) OS=Homo sapiens OX=9606 GN=LIMCH1 PE=1 SV=1
23153	ZNFX1	145.85	6	8	8	Carbamidomethylation	NFX1-type zinc finger-containing protein 1 OS=Homo sapiens OX=9606 GN=ZNFX1 PE=2 SV=2
2708	C1TM	145.67	10	7	6		Monofunctional C1-tetrahydrofolate synthase mitochondrial OS=Homo sapiens OX=9606 GN=MTHFD1L PE=1 SV=1
2709	B7ZM99	145.67	10	7	6		MTHFD1L protein OS=Homo sapiens OX=9606 GN=MTHFD1L PE=1 SV=1
2978	A0A087WVM4	145.67	10	7	6		Monofunctional C1-tetrahydrofolate synthase mitochondrial OS=Homo sapiens OX=9606 GN=MTHFD1L PE=1 SV=1
2285	OGA	145.66	11	7	7	Carbamidomethylation	Protein O-GlcNAcase OS=Homo sapiens OX=9606 GN=OGA PE=1 SV=2
8021	HMGN2	145.65	44	6	6		Non-histone chromosomal protein HMG-17 OS=Homo sapiens OX=9606 GN=HMGN2 PE=1 SV=3
1363	CMC1	145.64	15	7	4	Carbamidomethylation	Calcium-binding mitochondrial carrier protein Aralar1 OS=Homo sapiens OX=9606 GN=SLC25A12 PE=1 SV=2
3739	COMT	145.62	32	6	6	Carbamidomethylation	Catechol O-methyltransferase OS=Homo sapiens OX=9606 GN=COMT PE=1 SV=2
4185	A0A087WZU8	145.57	21	5	5	Acetylation (Protein N-term)	Cellular tumor antigen p53 OS=Homo sapiens OX=9606 GN=TP53 PE=1 SV=1
4187	P53	145.57	21	5	5	Acetylation (Protein N-term)	Cellular tumor antigen p53 OS=Homo sapiens OX=9606 GN=TP53 PE=1 SV=4
2743	PSPC1	145.5	15	6	6		Paraspeckle component 1 OS=Homo sapiens OX=9606 GN=PSPC1 PE=1 SV=1
1034	NCPR	145.31	15	6	6		NADPH--cytochrome P450 reductase OS=Homo sapiens OX=9606 GN=POR PE=1 SV=2
1634	H0Y4R2	145.31	14	6	6		NADPH--cytochrome P450 reductase (Fragment) OS=Homo sapiens OX=9606 GN=POR PE=1 SV=1
1341	D6RGI3	145.27	25	11	5	Carbamidomethylation; Acetylation (Protein N-term)	Septin 11 OS=Homo sapiens OX=9606 GN=SEPTIN11 PE=1 SV=1
1342	SEP11	145.27	25	11	5	Carbamidomethylation; Acetylation (Protein N-term)	Septin-11 OS=Homo sapiens OX=9606 GN=SEPTIN11 PE=1 SV=3
1343	D6RER5	145.27	25	11	5	Carbamidomethylation; Acetylation (Protein N-term)	Septin 11 OS=Homo sapiens OX=9606 GN=SEPTIN11 PE=1 SV=1
2746	RBM39	145.23	22	8	8	Carbamidomethylation; Acetylation (Protein N-term)	RNA-binding protein 39 OS=Homo sapiens OX=9606 GN=RBM39 PE=1 SV=2
3520	G3XAC6	145.23	27	8	8	Carbamidomethylation; Acetylation (Protein N-term)	RNA-binding protein 39 OS=Homo sapiens OX=9606 GN=RBM39 PE=1 SV=1
3322	HSDL2	145.2	17	5	5	Carbamidomethylation	Hydroxysteroid dehydrogenase-like protein 2 OS=Homo sapiens OX=9606 GN=HSDL2 PE=1 SV=1
528	E9PDF2	145.17	14	10	8	Carbamidomethylation	2-oxoglutarate dehydrogenase mitochondrial OS=Homo sapiens OX=9606 GN=OGDH PE=1 SV=1
535	A0A0D9SFS3	145.17	14	10	8	Carbamidomethylation	2-oxoglutarate dehydrogenase mitochondrial OS=Homo sapiens OX=9606 GN=OGDH PE=1 SV=1
460	ODO1	145.17	14	10	8	Carbamidomethylation	2-oxoglutarate dehydrogenase mitochondrial OS=Homo sapiens OX=9606 GN=OGDH PE=1 SV=3
459	E9PCR7	145.17	14	10	8	Carbamidomethylation	2-oxoglutarate dehydrogenase mitochondrial OS=Homo sapiens OX=9606 GN=OGDH PE=1 SV=1
2270	KC1A	144.82	31	8	8	Acetylation (Protein N-term)	Casein kinase I isoform alpha OS=Homo sapiens OX=9606 GN=CSNK1A1 PE=1 SV=2
4756	H0YMZ1	144.8	39	5	5	Carbamidomethylation	Proteasome subunit alpha type (Fragment) OS=Homo sapiens OX=9606 GN=PSMA4 PE=1 SV=8
4757	H0YL69	144.8	36	5	5	Carbamidomethylation	Proteasome subunit alpha type (Fragment) OS=Homo sapiens OX=9606 GN=PSMA4 PE=1 SV=1
4758	PSA4	144.8	33	5	5	Carbamidomethylation	Proteasome subunit alpha type-4 OS=Homo sapiens OX=9606 GN=PSMA4 PE=1 SV=1
7123	H0YN18	144.8	37	5	5	Carbamidomethylation	Proteasome endopeptidase complex OS=Homo sapiens OX=9606 GN=PSMA4 PE=1 SV=1
23131	TRI26	144.47	22	9	9		Tripartite motif-containing protein 26 OS=Homo sapiens OX=9606 GN=TRIM26 PE=1 SV=1
1730	CPSF2	144.14	12	7	7	Carbamidomethylation	Cleavage and polyadenylation specificity factor subunit 2 OS=Homo sapiens OX=9606 GN=CPSF2 PE=1 SV=2
1530	LIPA1	144.12	9	8	8		Liprin-alpha-1 OS=Homo sapiens OX=9606 GN=PPFIA1 PE=1 SV=1
1531	A0A2R8Y7R9	144.12	9	8	8		Liprin-alpha-1 (Fragment) OS=Homo sapiens OX=9606 GN=PPFIA1 PE=1 SV=1
1369	RBM25	144.06	11	8	8		RNA-binding protein 25 OS=Homo sapiens OX=9606 GN=RBM25 PE=1 SV=3
1257	UBE2O	143.99	10	8	8		(E3-independent) E2 ubiquitin-conjugating enzyme OS=Homo sapiens OX=9606 GN=UBE2O PE=1 SV=3
23162	WDR75	143.98	13	7	7	Carbamidomethylation	WD repeat-containing protein 75 OS=Homo sapiens OX=9606 GN=WDR75 PE=1 SV=1
2206	F8WJN3	143.93	18	5	5	Carbamidomethylation	Cleavage and polyadenylation-specificity factor subunit 6 OS=Homo sapiens OX=9606 GN=CPSF6 PE=1 SV=1
2207	CPSF6	143.93	15	5	5	Carbamidomethylation	Cleavage and polyadenylation specificity factor subunit 6 OS=Homo sapiens OX=9606 GN=CPSF6 PE=1 SV=2
4925	SAFB2	143.8	12	9	2		Scaffold attachment factor B2 OS=Homo sapiens OX=9606 GN=SAFB2 PE=1 SV=1
5437	K1C28	143.54	9	7	1	Oxidation (M); Acetylation (Protein N-term)	Keratin type I cytoskeletal 28 OS=Homo sapiens OX=9606 GN=KRT28 PE=1 SV=2
2051	K2C80	143.52	16	7	5		Keratin type II cytoskeletal 80 OS=Homo sapiens OX=9606 GN=KRT80 PE=1 SV=2
3222	F8W9S7	143.33	7	6	6	Carbamidomethylation	GTPase-activating protein and VPS9 domain-containing protein 1 OS=Homo sapiens OX=9606 GN=GAPVD1 PE=1 SV=1
3229	GAPD1	143.33	7	6	6	Carbamidomethylation	GTPase-activating protein and VPS9 domain-containing protein 1 OS=Homo sapiens OX=9606 GN=GAPVD1 PE=1 SV=2
1184	A0A0G2JI36	143.19	42	9	2		HLA class I histocompatibility antigen A-3 alpha chain OS=Homo sapiens OX=9606 GN=HLA-A PE=1 SV=1
1170	A0A0G2JIF2	143.19	34	9	2		HLA class I histocompatibility antigen A-3 alpha chain OS=Homo sapiens OX=9606 GN=HLA-A PE=1 SV=1
1174	A0A0G2JL56	143.19	32	9	2		HLA class I histocompatibility antigen A-3 alpha chain OS=Homo sapiens OX=9606 GN=HLA-A PE=1 SV=1
3771	HACD3	143.04	22	6	6	Acetylation (Protein N-term)	Very-long-chain (3R)-3-hydroxyacyl-CoA dehydratase 3 OS=Homo sapiens OX=9606 GN=HACD3 PE=1 SV=2
1448	GCN1	142.6	4	7	7	Acetylation (Protein N-term)	eIF-2-alpha kinase activator GCN1 OS=Homo sapiens OX=9606 GN=GCN1 PE=1 SV=6
3239	LG3BP	142.53	14	5	5	Carbamidomethylation	Galectin-3-binding protein OS=Homo sapiens OX=9606 GN=LGALS3BP PE=1 SV=1
23141	NKRF	142.41	19	10	10	Carbamidomethylation	NF-kappa-B-repressing factor OS=Homo sapiens OX=9606 GN=NKRF PE=1 SV=2
1621	A0A2R8YD50	142.37	9	6	6		Peroxisomal multifunctional enzyme type 2 OS=Homo sapiens OX=9606 GN=HSD17B4 PE=1 SV=1
1622	DHB4	142.37	9	6	6		Peroxisomal multifunctional enzyme type 2 OS=Homo sapiens OX=9606 GN=HSD17B4 PE=1 SV=3
1719	E7EWE5	142.37	9	6	6		Peroxisomal multifunctional enzyme type 2 OS=Homo sapiens OX=9606 GN=HSD17B4 PE=1 SV=1
2417	E7ER27	142.37	13	6	6		Peroxisomal multifunctional enzyme type 2 OS=Homo sapiens OX=9606 GN=HSD17B4 PE=1 SV=3
1433	RIR1	142.24	15	8	8	Carbamidomethylation	Ribonucleoside-diphosphate reductase large subunit OS=Homo sapiens OX=9606 GN=RRM1 PE=1 SV=1
6871	Q5VU11	142.22	45	9	9	Carbamidomethylation; Acetylation (Protein N-term)	Ribonuclease P protein subunit p30 (Fragment) OS=Homo sapiens OX=9606 GN=RPP30 PE=1 SV=1
4103	RPP30	142.22	43	9	9	Carbamidomethylation; Acetylation (Protein N-term)	Ribonuclease P protein subunit p30 OS=Homo sapiens OX=9606 GN=RPP30 PE=1 SV=1
23132	NUP98	142.1	7	10	10	Carbamidomethylation	Nuclear pore complex protein Nup98-Nup96 OS=Homo sapiens OX=9606 GN=NUP98 PE=1 SV=4
5106	GEMI5	142.08	6	8	8	Carbamidomethylation	Gem-associated protein 5 OS=Homo sapiens OX=9606 GN=GEMIN5 PE=1 SV=3
4161	K7EJJ5	141.93	24	6	1		Clathrin heavy chain 1 (Fragment) OS=Homo sapiens OX=9606 GN=CLTC PE=1 SV=1
4647	RT34	141.48	40	8	8		28S ribosomal protein S34 mitochondrial OS=Homo sapiens OX=9606 GN=MRPS34 PE=1 SV=2
4650	C9JJ19	141.48	39	8	8		28S ribosomal protein S34 mitochondrial OS=Homo sapiens OX=9606 GN=MRPS34 PE=1 SV=2
3339	PR40A	141.48	11	7	7		Pre-mRNA-processing factor 40 homolog A OS=Homo sapiens OX=9606 GN=PRPF40A PE=1 SV=2
3298	A0A3F2YNY6	141.48	11	7	7		Pre-mRNA-processing factor 40 homolog A OS=Homo sapiens OX=9606 GN=PRPF40A PE=1 SV=1
3650	U3IP2	141.47	14	7	7		U3 small nucleolar RNA-interacting protein 2 OS=Homo sapiens OX=9606 GN=RRP9 PE=1 SV=1
667	ACON	141.46	15	7	7	Carbamidomethylation; Oxidation (M)	Aconitate hydratase mitochondrial OS=Homo sapiens OX=9606 GN=ACO2 PE=1 SV=2
668	A2A274	141.46	14	7	7	Carbamidomethylation; Oxidation (M)	Aconitate hydratase mitochondrial OS=Homo sapiens OX=9606 GN=ACO2 PE=1 SV=1
6048	A0A1C7CYX1	141.44	10	5	5		ELM2 and SANT domain-containing protein 1 OS=Homo sapiens OX=9606 GN=ELMSAN1 PE=1 SV=1
23173	ANR52	141.36	9	6	6		Serine/threonine-protein phosphatase 6 regulatory ankyrin repeat subunit C OS=Homo sapiens OX=9606 GN=ANKRD52 PE=1 SV=3
4088	ESF1	141.35	11	7	7		ESF1 homolog OS=Homo sapiens OX=9606 GN=ESF1 PE=1 SV=1
2093	B1AMS2	141.32	20	10	4		Septin 6 OS=Homo sapiens OX=9606 GN=SEPTIN6 PE=1 SV=1
2094	SEPT6	141.32	20	10	4		Septin-6 OS=Homo sapiens OX=9606 GN=SEPTIN6 PE=1 SV=4
2568	PSB7	140.98	28	5	5	Carbamidomethylation; Oxidation (M)	Proteasome subunit beta type-7 OS=Homo sapiens OX=9606 GN=PSMB7 PE=1 SV=1
2397	THIK	140.95	25	7	7	Carbamidomethylation	3-ketoacyl-CoA thiolase peroxisomal OS=Homo sapiens OX=9606 GN=ACAA1 PE=1 SV=2
8672	WDR82	140.77	21	5	5		WD repeat-containing protein 82 OS=Homo sapiens OX=9606 GN=WDR82 PE=1 SV=1
2636	ITCH	140.63	14	8	8		E3 ubiquitin-protein ligase Itchy homolog OS=Homo sapiens OX=9606 GN=ITCH PE=1 SV=2
6522	K7EQ55	140.61	23	6	6	Carbamidomethylation; Acetylation (Protein N-term)	DAZ-associated protein 1 OS=Homo sapiens OX=9606 GN=DAZAP1 PE=1 SV=2
6523	K7EK33	140.61	23	6	6	Carbamidomethylation; Acetylation (Protein N-term)	DAZ-associated protein 1 OS=Homo sapiens OX=9606 GN=DAZAP1 PE=1 SV=2
6524	DAZP1	140.61	23	6	6	Carbamidomethylation; Acetylation (Protein N-term)	DAZ-associated protein 1 OS=Homo sapiens OX=9606 GN=DAZAP1 PE=1 SV=1
2233	ATPG	140.56	22	6	6		ATP synthase subunit gamma mitochondrial OS=Homo sapiens OX=9606 GN=ATP5F1C PE=1 SV=1
8978	KRR1	140.55	33	8	8		KRR1 small subunit processome component homolog OS=Homo sapiens OX=9606 GN=KRR1 PE=1 SV=4
3325	ZN622	140.31	17	5	5		Zinc finger protein 622 OS=Homo sapiens OX=9606 GN=ZNF622 PE=1 SV=1
2853	H7BXH2	140.28	15	10	10	Carbamidomethylation	Serine/threonine-protein phosphatase 6 regulatory subunit 3 OS=Homo sapiens OX=9606 GN=PPP6R3 PE=1 SV=1
2854	E9PKF6	140.28	14	10	10	Carbamidomethylation	Serine/threonine-protein phosphatase 6 regulatory subunit 3 OS=Homo sapiens OX=9606 GN=PPP6R3 PE=1 SV=1
2855	PP6R3	140.28	14	10	10	Carbamidomethylation	Serine/threonine-protein phosphatase 6 regulatory subunit 3 OS=Homo sapiens OX=9606 GN=PPP6R3 PE=1 SV=2
3989	Q5TEC6	140.2	28	8	1	Acetylation (Protein N-term)	Histone H3 OS=Homo sapiens OX=9606 GN=HIST2H3PS2 PE=1 SV=1
3279	EF1B	139.98	38	6	5	Carbamidomethylation	Elongation factor 1-beta OS=Homo sapiens OX=9606 GN=EEF1B2 PE=1 SV=3
8011	SPAS2	139.96	19	7	7	Acetylation (Protein N-term)	Spermatogenesis-associated serine-rich protein 2 OS=Homo sapiens OX=9606 GN=SPATS2 PE=1 SV=1
4151	CNBP	139.82	31	5	5	Carbamidomethylation	Cellular nucleic acid-binding protein OS=Homo sapiens OX=9606 GN=CNBP PE=1 SV=1
9538	RAB5C	139.66	32	4	4		Ras-related protein Rab-5C OS=Homo sapiens OX=9606 GN=RAB5C PE=1 SV=2
3715	C9JD73	139.63	29	6	6		Protein phosphatase 1 regulatory subunit 7 (Fragment) OS=Homo sapiens OX=9606 GN=PPP1R7 PE=1 SV=1
3716	C9J177	139.63	28	6	6		Protein phosphatase 1 regulatory subunit 7 (Fragment) OS=Homo sapiens OX=9606 GN=PPP1R7 PE=1 SV=1
2881	PP1R7	139.63	22	6	6		Protein phosphatase 1 regulatory subunit 7 OS=Homo sapiens OX=9606 GN=PPP1R7 PE=1 SV=1
2462	KEAP1	139.47	14	6	6	Carbamidomethylation	Kelch-like ECH-associated protein 1 OS=Homo sapiens OX=9606 GN=KEAP1 PE=1 SV=2
2628	DESM	139.37	12	6	2		Desmin OS=Homo sapiens OX=9606 GN=DES PE=1 SV=3
2248	SUN2	139.35	17	9	9	Carbamidomethylation	SUN domain-containing protein 2 OS=Homo sapiens OX=9606 GN=SUN2 PE=1 SV=3
1522	G8JLD5	139.33	17	7	7	Acetylation (Protein N-term)	Dynamin-1-like protein OS=Homo sapiens OX=9606 GN=DNM1L PE=1 SV=1
1746	DNM1L	139.33	16	7	7	Acetylation (Protein N-term)	Dynamin-1-like protein OS=Homo sapiens OX=9606 GN=DNM1L PE=1 SV=2
4524	NOL10	139.3	12	6	6		Nucleolar protein 10 OS=Homo sapiens OX=9606 GN=NOL10 PE=1 SV=1
2256	K7ES61	139.26	25	5	5		39S ribosomal protein L4 mitochondrial (Fragment) OS=Homo sapiens OX=9606 GN=MRPL4 PE=1 SV=1
2257	RM04	139.26	24	5	5		39S ribosomal protein L4 mitochondrial OS=Homo sapiens OX=9606 GN=MRPL4 PE=1 SV=1
1141	PCAT1	139.21	14	6	6	Carbamidomethylation	Lysophosphatidylcholine acyltransferase 1 OS=Homo sapiens OX=9606 GN=LPCAT1 PE=1 SV=2
1423	A0A0G2JQ62	139.21	15	6	6	Carbamidomethylation	Lysophosphatidylcholine acyltransferase 1 (Fragment) OS=Homo sapiens OX=9606 GN=LPCAT1 PE=1 SV=1
23159	BAZ1A	139.21	6	7	7	Carbamidomethylation	Bromodomain adjacent to zinc finger domain protein 1A OS=Homo sapiens OX=9606 GN=BAZ1A PE=1 SV=2
1588	F2Z2V0	139.18	17	7	7	Carbamidomethylation	Copine-1 (Fragment) OS=Homo sapiens OX=9606 GN=CPNE1 PE=1 SV=1
1589	CPNE1	139.18	17	7	7	Carbamidomethylation	Copine-1 OS=Homo sapiens OX=9606 GN=CPNE1 PE=1 SV=1
1590	B0QZ18	139.18	17	7	7	Carbamidomethylation	Copine-1 OS=Homo sapiens OX=9606 GN=CPNE1 PE=1 SV=1
2557	RFA2	139.12	39	6	6	Carbamidomethylation	Replication protein A 32 kDa subunit OS=Homo sapiens OX=9606 GN=RPA2 PE=1 SV=1
5361	J3QQZ9	139.11	40	7	7	Carbamidomethylation	Pyridoxine-5'-phosphate oxidase (Fragment) OS=Homo sapiens OX=9606 GN=PNPO PE=1 SV=2
4107	PNPO	139.11	37	7	7	Carbamidomethylation	Pyridoxine-5'-phosphate oxidase OS=Homo sapiens OX=9606 GN=PNPO PE=1 SV=1
23164	ELP1	139.09	7	8	8		Elongator complex protein 1 OS=Homo sapiens OX=9606 GN=ELP1 PE=1 SV=3
3593	KIF2A	139	13	7	7		Kinesin-like protein KIF2A OS=Homo sapiens OX=9606 GN=KIF2A PE=1 SV=3
2527	DC1I2	138.95	12	4	4	Carbamidomethylation	Cytoplasmic dynein 1 intermediate chain 2 OS=Homo sapiens OX=9606 GN=DYNC1I2 PE=1 SV=3
2358	ACL6A	138.86	31	7	7	Acetylation (Protein N-term)	Actin-like protein 6A OS=Homo sapiens OX=9606 GN=ACTL6A PE=1 SV=1
7342	LIS1	138.75	17	4	4		Platelet-activating factor acetylhydrolase IB subunit alpha OS=Homo sapiens OX=9606 GN=PAFAH1B1 PE=1 SV=2
5182	RT23	138.4	52	7	7		28S ribosomal protein S23 mitochondrial OS=Homo sapiens OX=9606 GN=MRPS23 PE=1 SV=2
2985	BAP31	138.16	20	6	6		B-cell receptor-associated protein 31 OS=Homo sapiens OX=9606 GN=BCAP31 PE=1 SV=3
1994	PDIP2	138.15	17	5	5		Polymerase delta-interacting protein 2 OS=Homo sapiens OX=9606 GN=POLDIP2 PE=1 SV=1
3999	ZCH18	138.14	13	9	9		Zinc finger CCCH domain-containing protein 18 OS=Homo sapiens OX=9606 GN=ZC3H18 PE=1 SV=2
4000	E7ERS3	138.14	13	9	9		Zinc finger CCCH domain-containing protein 18 OS=Homo sapiens OX=9606 GN=ZC3H18 PE=1 SV=1
3049	SMRC2	138.14	6	5	3	Carbamidomethylation	SWI/SNF complex subunit SMARCC2 OS=Homo sapiens OX=9606 GN=SMARCC2 PE=1 SV=1
3046	F8VXC8	138.14	6	5	3	Carbamidomethylation	SWI/SNF complex subunit SMARCC2 OS=Homo sapiens OX=9606 GN=SMARCC2 PE=1 SV=1
934	B4DDD8	138.12	16	5	5		Histidine--tRNA ligase cytoplasmic OS=Homo sapiens OX=9606 GN=HARS PE=1 SV=1
792	SYHC	138.12	14	5	5		Histidine--tRNA ligase cytoplasmic OS=Homo sapiens OX=9606 GN=HARS PE=1 SV=2
821	B3KWE1	138.12	16	5	5		Histidine--tRNA ligase cytoplasmic OS=Homo sapiens OX=9606 GN=HARS PE=1 SV=1
1085	GFPT1	137.71	13	7	7	Carbamidomethylation	Glutamine--fructose-6-phosphate aminotransferase [isomerizing] 1 OS=Homo sapiens OX=9606 GN=GFPT1 PE=1 SV=3
6596	RT18B	137.66	26	5	5		28S ribosomal protein S18b mitochondrial OS=Homo sapiens OX=9606 GN=MRPS18B PE=1 SV=1
3358	ANM3	137.62	17	6	6	Carbamidomethylation	Protein arginine N-methyltransferase 3 OS=Homo sapiens OX=9606 GN=PRMT3 PE=1 SV=4
1853	ANFY1	137.61	11	8	8	Carbamidomethylation	Rabankyrin-5 OS=Homo sapiens OX=9606 GN=ANKFY1 PE=1 SV=2
4665	IF6	137.53	27	3	3	Carbamidomethylation	Eukaryotic translation initiation factor 6 OS=Homo sapiens OX=9606 GN=EIF6 PE=1 SV=1
2096	NUDC	137.48	21	5	5	Carbamidomethylation	Nuclear migration protein nudC OS=Homo sapiens OX=9606 GN=NUDC PE=1 SV=1
5473	FHL2	136.6	30	6	6	Carbamidomethylation	Four and a half LIM domains protein 2 OS=Homo sapiens OX=9606 GN=FHL2 PE=1 SV=3
5474	J3KNW4	136.6	22	6	6	Carbamidomethylation	Four and a half LIM domains protein 2 OS=Homo sapiens OX=9606 GN=FHL2 PE=1 SV=1
5475	A0A0A0MSG2	136.6	21	6	6	Carbamidomethylation	Four and a half LIM domains protein 2 OS=Homo sapiens OX=9606 GN=FHL2 PE=1 SV=1
23155	SRSF9	136.58	34	9	7		Serine/arginine-rich splicing factor 9 OS=Homo sapiens OX=9606 GN=SRSF9 PE=1 SV=1
3964	E9PJF0	136.38	30	6	3	Carbamidomethylation	Mitogen-activated protein kinase OS=Homo sapiens OX=9606 GN=MAPK3 PE=1 SV=1
3035	E9PQW4	136.38	28	6	3	Carbamidomethylation	Mitogen-activated protein kinase OS=Homo sapiens OX=9606 GN=MAPK3 PE=1 SV=1
3036	MK03	136.38	25	6	3	Carbamidomethylation	Mitogen-activated protein kinase 3 OS=Homo sapiens OX=9606 GN=MAPK3 PE=1 SV=4
3792	PAIP1	136.36	12	5	5	Carbamidomethylation; Oxidation (M); Acetylation (Protein N-term)	Polyadenylate-binding protein-interacting protein 1 OS=Homo sapiens OX=9606 GN=PAIP1 PE=1 SV=1
3666	D6REB4	136.36	17	5	5	Carbamidomethylation; Oxidation (M); Acetylation (Protein N-term)	Polyadenylate-binding protein-interacting protein 1 OS=Homo sapiens OX=9606 GN=PAIP1 PE=1 SV=1
4036	KIF4A	136.25	8	7	3	Carbamidomethylation	Chromosome-associated kinesin KIF4A OS=Homo sapiens OX=9606 GN=KIF4A PE=1 SV=3
4271	TEX10	136.21	10	6	6		Testis-expressed protein 10 OS=Homo sapiens OX=9606 GN=TEX10 PE=1 SV=2
3064	A0A087X271	136.21	34	4	4	Oxidation (M); Acetylation (Protein N-term)	Calponin (Fragment) OS=Homo sapiens OX=9606 GN=CNN2 PE=1 SV=1
3065	H3BVI6	136.21	23	4	4	Oxidation (M); Acetylation (Protein N-term)	Calponin OS=Homo sapiens OX=9606 GN=CNN2 PE=1 SV=2
2507	B4DDF4	136.21	20	4	4	Oxidation (M); Acetylation (Protein N-term)	Calponin OS=Homo sapiens OX=9606 GN=CNN2 PE=1 SV=1
2508	CNN2	136.21	20	4	4	Oxidation (M); Acetylation (Protein N-term)	Calponin-2 OS=Homo sapiens OX=9606 GN=CNN2 PE=1 SV=4
2509	B4DUT8	136.21	18	4	4	Oxidation (M); Acetylation (Protein N-term)	Calponin OS=Homo sapiens OX=9606 GN=CNN2 PE=1 SV=1
3486	K7ES69	136.21	41	4	4	Oxidation (M); Acetylation (Protein N-term)	Calponin-2 OS=Homo sapiens OX=9606 GN=CNN2 PE=1 SV=1
2973	PP6R1	135.83	12	6	6	Carbamidomethylation	Serine/threonine-protein phosphatase 6 regulatory subunit 1 OS=Homo sapiens OX=9606 GN=PPP6R1 PE=1 SV=5
1583	B9ZVN9	135.75	6	7	7	Carbamidomethylation	DNA-directed RNA polymerase subunit OS=Homo sapiens OX=9606 GN=POLR1A PE=1 SV=1
1584	RPA1	135.75	6	7	7	Carbamidomethylation	DNA-directed RNA polymerase I subunit RPA1 OS=Homo sapiens OX=9606 GN=POLR1A PE=1 SV=2
2364	CATA	135.26	17	6	6	Carbamidomethylation; Oxidation (M); Acetylation (Protein N-term)	Catalase OS=Homo sapiens OX=9606 GN=CAT PE=1 SV=3
2220	CEBPZ	135.2	9	7	7	Carbamidomethylation	CCAAT/enhancer-binding protein zeta OS=Homo sapiens OX=9606 GN=CEBPZ PE=1 SV=3
23209	GPKOW	135.05	17	5	5	Carbamidomethylation	G-patch domain and KOW motifs-containing protein OS=Homo sapiens OX=9606 GN=GPKOW PE=1 SV=2
3301	RT25	134.68	46	7	7		28S ribosomal protein S25 mitochondrial OS=Homo sapiens OX=9606 GN=MRPS25 PE=1 SV=1
1743	CKAP4	134.56	22	9	9		Cytoskeleton-associated protein 4 OS=Homo sapiens OX=9606 GN=CKAP4 PE=1 SV=2
1643	AP1M2	134.38	23	7	7	Acetylation (Protein N-term)	AP-1 complex subunit mu-2 OS=Homo sapiens OX=9606 GN=AP1M2 PE=1 SV=4
553	TNAP2	134.36	22	9	9	Carbamidomethylation	Tumor necrosis factor alpha-induced protein 2 OS=Homo sapiens OX=9606 GN=TNFAIP2 PE=2 SV=2
5735	A0A2Q2TH77	134.1	10	7	7		Golgin subfamily A member 2 OS=Homo sapiens OX=9606 GN=GOLGA2 PE=1 SV=1
5736	GOGA2	134.1	10	7	7		Golgin subfamily A member 2 OS=Homo sapiens OX=9606 GN=GOLGA2 PE=1 SV=3
6901	APC1	134.09	7	8	8	Carbamidomethylation	Anaphase-promoting complex subunit 1 OS=Homo sapiens OX=9606 GN=ANAPC1 PE=1 SV=1
23176	RBM19	134.08	10	6	6	Carbamidomethylation	Probable RNA-binding protein 19 OS=Homo sapiens OX=9606 GN=RBM19 PE=1 SV=3
9521	H7C189	133.94	8	5	3	Carbamidomethylation	Ubiquitin carboxyl-terminal hydrolase (Fragment) OS=Homo sapiens OX=9606 GN=USP4 PE=1 SV=1
9522	UBP4	133.94	5	5	3	Carbamidomethylation	Ubiquitin carboxyl-terminal hydrolase 4 OS=Homo sapiens OX=9606 GN=USP4 PE=1 SV=3
1880	OGT1	133.66	10	7	7	Carbamidomethylation	UDP-N-acetylglucosamine--peptide N-acetylglucosaminyltransferase 110 kDa subunit OS=Homo sapiens OX=9606 GN=OGT PE=1 SV=3
2843	FEN1	133.59	22	5	5	Carbamidomethylation	Flap endonuclease 1 OS=Homo sapiens OX=9606 GN=FEN1 PE=1 SV=1
2657	F6TLX2	133.58	21	7	7	Carbamidomethylation	Glyoxalase domain-containing protein 4 OS=Homo sapiens OX=9606 GN=GLOD4 PE=1 SV=1
2693	GLOD4	133.58	33	7	7	Carbamidomethylation	Glyoxalase domain-containing protein 4 OS=Homo sapiens OX=9606 GN=GLOD4 PE=1 SV=1
7019	CCNB1	133.55	13	4	4		G2/mitotic-specific cyclin-B1 OS=Homo sapiens OX=9606 GN=CCNB1 PE=1 SV=1
4382	XPOT	133.52	9	6	6	Carbamidomethylation; Acetylation (Protein N-term)	Exportin-T OS=Homo sapiens OX=9606 GN=XPOT PE=1 SV=2
4928	K1C27	133.5	7	4	1	Oxidation (M)	Keratin type I cytoskeletal 27 OS=Homo sapiens OX=9606 GN=KRT27 PE=1 SV=2
3679	H7C1R1	133.39	31	6	1	Acetylation (Protein N-term)	Zinc finger protein 185 (Fragment) OS=Homo sapiens OX=9606 GN=ZNF185 PE=1 SV=2
2297	PAR14	133.38	5	6	6	Carbamidomethylation	Protein mono-ADP-ribosyltransferase PARP14 OS=Homo sapiens OX=9606 GN=PARP14 PE=1 SV=3
4839	A0A0A0MS51	133.36	12	6	6		Gelsolin OS=Homo sapiens OX=9606 GN=GSN PE=1 SV=1
4840	A0A0A0MT01	133.36	12	6	6		Gelsolin OS=Homo sapiens OX=9606 GN=GSN PE=1 SV=1
4841	GELS	133.36	12	6	6		Gelsolin OS=Homo sapiens OX=9606 GN=GSN PE=1 SV=1
5099	NEMF	133.2	8	7	7		Nuclear export mediator factor NEMF OS=Homo sapiens OX=9606 GN=NEMF PE=1 SV=4
5098	G3V5V3	133.2	9	7	7		Nuclear export mediator factor NEMF (Fragment) OS=Homo sapiens OX=9606 GN=NEMF PE=1 SV=8
3887	F5H658	133.07	10	7	7	Acetylation (Protein N-term)	ATP-dependent RNA helicase DHX8 OS=Homo sapiens OX=9606 GN=DHX8 PE=1 SV=1
3044	DHX8	133.07	9	7	7	Acetylation (Protein N-term)	ATP-dependent RNA helicase DHX8 OS=Homo sapiens OX=9606 GN=DHX8 PE=1 SV=1
1995	SF01	133.01	16	8	8	Acetylation (Protein N-term)	Splicing factor 1 OS=Homo sapiens OX=9606 GN=SF1 PE=1 SV=4
2200	EIF3G	132.95	21	6	6		Eukaryotic translation initiation factor 3 subunit G OS=Homo sapiens OX=9606 GN=EIF3G PE=1 SV=2
3853	RIOX1	132.89	13	5	5	Carbamidomethylation; Acetylation (Protein N-term)	Ribosomal oxygenase 1 OS=Homo sapiens OX=9606 GN=RIOX1 PE=1 SV=2
5345	GRWD1	132.48	23	7	7	Carbamidomethylation	Glutamate-rich WD repeat-containing protein 1 OS=Homo sapiens OX=9606 GN=GRWD1 PE=1 SV=1
1480	SH24A	132.34	20	6	6		SH2 domain-containing protein 4A OS=Homo sapiens OX=9606 GN=SH2D4A PE=1 SV=1
1098	RAGP1	132.3	16	5	5	Carbamidomethylation	Ran GTPase-activating protein 1 OS=Homo sapiens OX=9606 GN=RANGAP1 PE=1 SV=1
6697	KANK2	131.92	8	5	5		KN motif and ankyrin repeat domain-containing protein 2 OS=Homo sapiens OX=9606 GN=KANK2 PE=1 SV=1
2977	EHD4	131.77	17	6	4		EH domain-containing protein 4 OS=Homo sapiens OX=9606 GN=EHD4 PE=1 SV=1
6559	DNLI3	131.62	9	8	8		DNA ligase 3 OS=Homo sapiens OX=9606 GN=LIG3 PE=1 SV=2
5999	WDR12	131.61	24	6	6		Ribosome biogenesis protein WDR12 OS=Homo sapiens OX=9606 GN=WDR12 PE=1 SV=2
5002	2ABD	131.58	13	5	1		Serine/threonine-protein phosphatase 2A 55 kDa regulatory subunit B delta isoform OS=Homo sapiens OX=9606 GN=PPP2R2D PE=1 SV=1
6459	RAB8A	131.41	20	4	4		Ras-related protein Rab-8A OS=Homo sapiens OX=9606 GN=RAB8A PE=1 SV=1
5867	RLA1	131.38	52	3	3	Carbamidomethylation	60S acidic ribosomal protein P1 OS=Homo sapiens OX=9606 GN=RPLP1 PE=1 SV=1
4230	UBA3	131.19	26	7	7	Carbamidomethylation	NEDD8-activating enzyme E1 catalytic subunit OS=Homo sapiens OX=9606 GN=UBA3 PE=1 SV=2
3583	ERF1	131.16	22	6	6	Carbamidomethylation; Acetylation (Protein N-term)	Eukaryotic peptide chain release factor subunit 1 OS=Homo sapiens OX=9606 GN=ETF1 PE=1 SV=3
2374	SPTC1	131.14	13	4	4		Serine palmitoyltransferase 1 OS=Homo sapiens OX=9606 GN=SPTLC1 PE=1 SV=1
4080	MYL6B	131.01	24	6	2	Carbamidomethylation; Oxidation (M)	Myosin light chain 6B OS=Homo sapiens OX=9606 GN=MYL6B PE=1 SV=1
4079	F8W1I5	131.01	29	6	2	Carbamidomethylation; Oxidation (M)	Myosin light chain 6B OS=Homo sapiens OX=9606 GN=MYL6B PE=1 SV=1
2191	SYFB	131	17	8	8	Carbamidomethylation	Phenylalanine--tRNA ligase beta subunit OS=Homo sapiens OX=9606 GN=FARSB PE=1 SV=3
5752	PPP6	130.83	16	5	5		Serine/threonine-protein phosphatase 6 catalytic subunit OS=Homo sapiens OX=9606 GN=PPP6C PE=1 SV=1
6427	SAHH2	130.72	15	6	2	Acetylation (Protein N-term)	S-adenosylhomocysteine hydrolase-like protein 1 OS=Homo sapiens OX=9606 GN=AHCYL1 PE=1 SV=2
5251	DDX47	130.58	22	6	6	Carbamidomethylation	Probable ATP-dependent RNA helicase DDX47 OS=Homo sapiens OX=9606 GN=DDX47 PE=1 SV=1
4169	SRP72	130.48	10	5	5		Signal recognition particle subunit SRP72 OS=Homo sapiens OX=9606 GN=SRP72 PE=1 SV=3
23134	M4K4	130.43	12	9	6		Mitogen-activated protein kinase kinase kinase kinase 4 OS=Homo sapiens OX=9606 GN=MAP4K4 PE=1 SV=2
23135	E7ENQ1	130.43	13	9	6		Mitogen-activated protein kinase kinase kinase kinase 4 OS=Homo sapiens OX=9606 GN=MAP4K4 PE=1 SV=1
23136	H7C360	130.43	12	9	6		Mitogen-activated protein kinase kinase kinase kinase 4 (Fragment) OS=Homo sapiens OX=9606 GN=MAP4K4 PE=1 SV=1
23137	E7EN19	130.43	11	9	6		Mitogen-activated protein kinase kinase kinase kinase 4 OS=Homo sapiens OX=9606 GN=MAP4K4 PE=1 SV=1
5014	NUP93	130.4	12	7	7	Carbamidomethylation	Nuclear pore complex protein Nup93 OS=Homo sapiens OX=9606 GN=NUP93 PE=1 SV=2
1631	PDLI7	130.3	17	5	5	Carbamidomethylation	PDZ and LIM domain protein 7 OS=Homo sapiens OX=9606 GN=PDLIM7 PE=1 SV=1
1481	ARLY	130.28	11	5	5		Argininosuccinate lyase OS=Homo sapiens OX=9606 GN=ASL PE=1 SV=4
778	UBA6	130.14	10	6	6	Carbamidomethylation	Ubiquitin-like modifier-activating enzyme 6 OS=Homo sapiens OX=9606 GN=UBA6 PE=1 SV=1
1580	CDK1	130.07	26	5	5		Cyclin-dependent kinase 1 OS=Homo sapiens OX=9606 GN=CDK1 PE=1 SV=3
1606	A0A024QZP7	130.07	26	5	5		Cell division cycle 2 G1 to S and G2 to M isoform CRA_a OS=Homo sapiens OX=9606 GN=CDK1 PE=1 SV=1
1087	GGYF2	130.04	6	7	6	Acetylation (Protein N-term)	GRB10-interacting GYF protein 2 OS=Homo sapiens OX=9606 GN=GIGYF2 PE=1 SV=1
1088	I1E4Y6	130.04	6	7	6	Acetylation (Protein N-term)	GRB10-interacting GYF protein 2 OS=Homo sapiens OX=9606 GN=GIGYF2 PE=1 SV=1
3009	A0A0A0MRT6	130.01	14	5	5	Carbamidomethylation; Acetylation (Protein N-term)	Abl interactor 1 OS=Homo sapiens OX=9606 GN=ABI1 PE=1 SV=1
3072	ABI1	130.01	13	5	5	Carbamidomethylation; Acetylation (Protein N-term)	Abl interactor 1 OS=Homo sapiens OX=9606 GN=ABI1 PE=1 SV=4
3689	B6VEX4	130.01	17	5	5	Carbamidomethylation; Acetylation (Protein N-term)	Abl interactor 1 OS=Homo sapiens OX=9606 GN=ABI1 PE=1 SV=1
8863	RL7L	129.93	16	5	5		60S ribosomal protein L7-like 1 OS=Homo sapiens OX=9606 GN=RPL7L1 PE=1 SV=2
23160	BOP1	129.86	15	7	7	Carbamidomethylation	Ribosome biogenesis protein BOP1 OS=Homo sapiens OX=9606 GN=BOP1 PE=1 SV=2
3261	SLFN5	129.82	9	6	6	Carbamidomethylation	Schlafen family member 5 OS=Homo sapiens OX=9606 GN=SLFN5 PE=1 SV=1
3306	TRMB	129.79	23	4	4	Carbamidomethylation	tRNA (guanine-N(7)-)-methyltransferase OS=Homo sapiens OX=9606 GN=METTL1 PE=1 SV=1
3618	CTBL1	129.78	19	8	8	Carbamidomethylation; Acetylation (Protein N-term)	Beta-catenin-like protein 1 OS=Homo sapiens OX=9606 GN=CTNNBL1 PE=1 SV=1
3619	A0A087WUB9	129.78	19	8	8	Carbamidomethylation; Acetylation (Protein N-term)	Beta-catenin-like protein 1 OS=Homo sapiens OX=9606 GN=CTNNBL1 PE=1 SV=1
2646	A0A384DVU0	129.54	7	6	6	Acetylation (Protein N-term)	Neuropathy target esterase OS=Homo sapiens OX=9606 GN=PNPLA6 PE=1 SV=1
2647	PLPL6	129.54	7	6	6	Acetylation (Protein N-term)	Neuropathy target esterase OS=Homo sapiens OX=9606 GN=PNPLA6 PE=1 SV=3
2288	INT3	129.44	6	4	4	Carbamidomethylation	Integrator complex subunit 3 OS=Homo sapiens OX=9606 GN=INTS3 PE=1 SV=1
1232	Q5JPT2	129.4	15	8	8		SH3 domain-containing kinase-binding protein 1 (Fragment) OS=Homo sapiens OX=9606 GN=SH3KBP1 PE=1 SV=1
1229	SH3K1	129.4	14	8	8		SH3 domain-containing kinase-binding protein 1 OS=Homo sapiens OX=9606 GN=SH3KBP1 PE=1 SV=2
726	NU205	129.33	4	6	6	Carbamidomethylation; Acetylation (Protein N-term)	Nuclear pore complex protein Nup205 OS=Homo sapiens OX=9606 GN=NUP205 PE=1 SV=3
5338	J3KT10	129.18	14	5	5	Carbamidomethylation; Acetylation (Protein N-term)	Nuclear pore complex protein Nup85 OS=Homo sapiens OX=9606 GN=NUP85 PE=1 SV=1
5339	NUP85	129.18	13	5	5	Carbamidomethylation; Acetylation (Protein N-term)	Nuclear pore complex protein Nup85 OS=Homo sapiens OX=9606 GN=NUP85 PE=1 SV=1
3592	PATL1	129.12	9	4	4		Protein PAT1 homolog 1 OS=Homo sapiens OX=9606 GN=PATL1 PE=1 SV=2
2442	PPR18	129.06	18	8	8	Carbamidomethylation	Phostensin OS=Homo sapiens OX=9606 GN=PPP1R18 PE=1 SV=1
2443	A0A0G2JHC2	129.06	18	8	8	Carbamidomethylation	PPP1R18 OS=Homo sapiens OX=9606 GN=PPP1R18 PE=1 SV=1
4429	NU153	129.01	7	6	6	Carbamidomethylation	Nuclear pore complex protein Nup153 OS=Homo sapiens OX=9606 GN=NUP153 PE=1 SV=2
2326	XRN1	128.91	5	7	7		5'-3' exoribonuclease 1 OS=Homo sapiens OX=9606 GN=XRN1 PE=1 SV=1
3219	UMPS	128.55	15	5	5	Carbamidomethylation	Uridine 5'-monophosphate synthase OS=Homo sapiens OX=9606 GN=UMPS PE=1 SV=1
2036	ETFA	128.53	32	7	7		Electron transfer flavoprotein subunit alpha mitochondrial OS=Homo sapiens OX=9606 GN=ETFA PE=1 SV=1
3197	TB182	128.5	3	4	4		182 kDa tankyrase-1-binding protein OS=Homo sapiens OX=9606 GN=TNKS1BP1 PE=1 SV=4
1159	A0A0C4DGX4	128.4	16	9	9	Carbamidomethylation	Cullin-1 OS=Homo sapiens OX=9606 GN=CUL1 PE=1 SV=1
1156	CUL1	128.4	16	9	9	Carbamidomethylation	Cullin-1 OS=Homo sapiens OX=9606 GN=CUL1 PE=1 SV=2
3756	NEB2	128.29	9	5	5		Neurabin-2 OS=Homo sapiens OX=9606 GN=PPP1R9B PE=1 SV=3
2479	WASC4	128.23	4	4	4		WASH complex subunit 4 OS=Homo sapiens OX=9606 GN=WASHC4 PE=1 SV=2
2480	A0A087X256	128.23	4	4	4		WASH complex subunit 4 OS=Homo sapiens OX=9606 GN=WASHC4 PE=1 SV=1
23191	TBG1	128.22	27	6	6	Carbamidomethylation	Tubulin gamma-1 chain OS=Homo sapiens OX=9606 GN=TUBG1 PE=1 SV=2
3369	BCCIP	128.18	24	5	5		BRCA2 and CDKN1A-interacting protein OS=Homo sapiens OX=9606 GN=BCCIP PE=1 SV=1
1886	ESYT2	128.11	10	7	7		Extended synaptotagmin-2 OS=Homo sapiens OX=9606 GN=ESYT2 PE=1 SV=1
1887	A0A087WXU3	128.11	10	7	7		Extended synaptotagmin-2 OS=Homo sapiens OX=9606 GN=ESYT2 PE=1 SV=1
1533	A0A499FIX8	128.11	11	7	7		Extended synaptotagmin-2 OS=Homo sapiens OX=9606 GN=ESYT2 PE=4 SV=1
1534	H7BXI1	128.11	11	7	7		Extended synaptotagmin-2 OS=Homo sapiens OX=9606 GN=ESYT2 PE=1 SV=2
5346	NDUS3	128.08	31	6	6		NADH dehydrogenase [ubiquinone] iron-sulfur protein 3 mitochondrial OS=Homo sapiens OX=9606 GN=NDUFS3 PE=1 SV=1
23214	P66A	127.99	13	6	6		Transcriptional repressor p66-alpha OS=Homo sapiens OX=9606 GN=GATAD2A PE=1 SV=1
3177	FAD1	127.97	20	7	7		FAD synthase OS=Homo sapiens OX=9606 GN=FLAD1 PE=1 SV=1
23267	HMGB2	127.97	26	6	4	Carbamidomethylation	High mobility group protein B2 OS=Homo sapiens OX=9606 GN=HMGB2 PE=1 SV=2
2047	F8W7U8	127.9	14	8	8		Double-strand break repair protein OS=Homo sapiens OX=9606 GN=MRE11 PE=1 SV=1
2048	MRE11	127.9	14	8	8		Double-strand break repair protein MRE11 OS=Homo sapiens OX=9606 GN=MRE11 PE=1 SV=3
1066	VAT1	127.89	19	6	6	Carbamidomethylation	Synaptic vesicle membrane protein VAT-1 homolog OS=Homo sapiens OX=9606 GN=VAT1 PE=1 SV=2
3024	A0A3B3ITR6	127.78	20	7	7		Phenylalanine--tRNA ligase mitochondrial OS=Homo sapiens OX=9606 GN=FARS2 PE=1 SV=1
3025	SYFM	127.78	19	7	7		Phenylalanine--tRNA ligase mitochondrial OS=Homo sapiens OX=9606 GN=FARS2 PE=1 SV=1
23189	TRM1L	127.74	11	6	6	Carbamidomethylation	TRMT1-like protein OS=Homo sapiens OX=9606 GN=TRMT1L PE=1 SV=2
839	TOM70	127.71	18	5	5	Carbamidomethylation; Acetylation (Protein N-term)	Mitochondrial import receptor subunit TOM70 OS=Homo sapiens OX=9606 GN=TOMM70 PE=1 SV=1
3047	AIMP1	127.71	34	8	8	Carbamidomethylation	Aminoacyl tRNA synthase complex-interacting multifunctional protein 1 OS=Homo sapiens OX=9606 GN=AIMP1 PE=1 SV=2
3099	XRCC1	127.63	9	5	5	Carbamidomethylation	DNA repair protein XRCC1 OS=Homo sapiens OX=9606 GN=XRCC1 PE=1 SV=2
3120	F5H8D7	127.63	10	5	5	Carbamidomethylation	DNA repair protein XRCC1 OS=Homo sapiens OX=9606 GN=XRCC1 PE=1 SV=2
5376	SMD1	127.57	45	3	3		Small nuclear ribonucleoprotein Sm D1 OS=Homo sapiens OX=9606 GN=SNRPD1 PE=1 SV=1
3413	NOMO3	127.57	8	5	5	Carbamidomethylation	Nodal modulator 3 OS=Homo sapiens OX=9606 GN=NOMO3 PE=3 SV=2
3415	NOMO2	127.57	8	5	5	Carbamidomethylation	Nodal modulator 2 OS=Homo sapiens OX=9606 GN=NOMO2 PE=1 SV=1
3417	J3KN36	127.57	8	5	5	Carbamidomethylation	Nodal modulator 3 OS=Homo sapiens OX=9606 GN=NOMO3 PE=1 SV=1
3414	NOMO1	127.57	8	5	5	Carbamidomethylation	Nodal modulator 1 OS=Homo sapiens OX=9606 GN=NOMO1 PE=1 SV=5
3416	A0A087X117	127.57	8	5	5	Carbamidomethylation	Nodal modulator 1 OS=Homo sapiens OX=9606 GN=NOMO1 PE=1 SV=1
3418	A0A0G2JN29	127.57	8	5	5	Carbamidomethylation	Nodal modulator 1 OS=Homo sapiens OX=9606 GN=NOMO1 PE=1 SV=1
3478	A0A0G2JP90	127.57	9	5	5	Carbamidomethylation	Nodal modulator 1 OS=Homo sapiens OX=9606 GN=NOMO1 PE=1 SV=1
3479	A0A087WW46	127.57	9	5	5	Carbamidomethylation	Nodal modulator 1 OS=Homo sapiens OX=9606 GN=NOMO1 PE=1 SV=1
2411	CPNS1	127.54	21	4	4	Oxidation (M); Acetylation (Protein N-term)	Calpain small subunit 1 OS=Homo sapiens OX=9606 GN=CAPNS1 PE=1 SV=1
2782	K7ELJ7	127.54	20	4	4	Oxidation (M); Acetylation (Protein N-term)	Calpain small subunit 1 OS=Homo sapiens OX=9606 GN=CAPNS1 PE=1 SV=1
2413	A0A0C4DGQ5	127.54	17	4	4	Oxidation (M); Acetylation (Protein N-term)	Calpain small subunit 1 OS=Homo sapiens OX=9606 GN=CAPNS1 PE=1 SV=1
4178	ATG7	127.5	10	5	5		Ubiquitin-like modifier-activating enzyme ATG7 OS=Homo sapiens OX=9606 GN=ATG7 PE=1 SV=1
3903	LAT1	127.46	3	5	5		Large neutral amino acids transporter small subunit 1 OS=Homo sapiens OX=9606 GN=SLC7A5 PE=1 SV=2
2565	CHD3	127.22	4	6	1		Chromodomain-helicase-DNA-binding protein 3 OS=Homo sapiens OX=9606 GN=CHD3 PE=1 SV=3
5800	WDR46	127.07	12	4	2	Carbamidomethylation	WD repeat-containing protein 46 OS=Homo sapiens OX=9606 GN=WDR46 PE=1 SV=3
2484	ABCF3	127.02	13	5	5		ATP-binding cassette sub-family F member 3 OS=Homo sapiens OX=9606 GN=ABCF3 PE=1 SV=2
693	MRCKB	126.99	4	5	5		Serine/threonine-protein kinase MRCK beta OS=Homo sapiens OX=9606 GN=CDC42BPB PE=1 SV=2
3043	NDUS1	126.97	16	6	6	Carbamidomethylation	NADH-ubiquinone oxidoreductase 75 kDa subunit mitochondrial OS=Homo sapiens OX=9606 GN=NDUFS1 PE=1 SV=3
4444	R4GMR5	126.94	42	6	6	Acetylation (Protein N-term)	26S proteasome non-ATPase regulatory subunit 8 OS=Homo sapiens OX=9606 GN=PSMD8 PE=1 SV=1
4445	PSMD8	126.94	34	6	6	Acetylation (Protein N-term)	26S proteasome non-ATPase regulatory subunit 8 OS=Homo sapiens OX=9606 GN=PSMD8 PE=1 SV=2
10227	GTPB1	126.92	12	6	6		GTP-binding protein 1 OS=Homo sapiens OX=9606 GN=GTPBP1 PE=1 SV=3
4481	TYY1	126.76	7	4	4	Acetylation (Protein N-term)	Transcriptional repressor protein YY1 OS=Homo sapiens OX=9606 GN=YY1 PE=1 SV=2
4563	H0YJV7	126.76	15	4	4	Acetylation (Protein N-term)	Transcriptional repressor protein YY1 (Fragment) OS=Homo sapiens OX=9606 GN=YY1 PE=1 SV=1
2079	SF3A2	126.65	21	6	6	Carbamidomethylation; Oxidation (M); Acetylation (Protein N-term)	Splicing factor 3A subunit 2 OS=Homo sapiens OX=9606 GN=SF3A2 PE=1 SV=2
1829	SH3G1	126.64	21	5	5	Carbamidomethylation	Endophilin-A2 OS=Homo sapiens OX=9606 GN=SH3GL1 PE=1 SV=1
1629	PHLB2	126.51	5	6	6		Pleckstrin homology-like domain family B member 2 OS=Homo sapiens OX=9606 GN=PHLDB2 PE=1 SV=2
2787	MPCP	126.44	16	6	1	Carbamidomethylation	Phosphate carrier protein mitochondrial OS=Homo sapiens OX=9606 GN=SLC25A3 PE=1 SV=2
465	CUL4B	126.33	10	7	4	Carbamidomethylation	Cullin-4B OS=Homo sapiens OX=9606 GN=CUL4B PE=1 SV=4
466	K4DI93	126.33	10	7	4	Carbamidomethylation	Cullin 4B isoform CRA_e OS=Homo sapiens OX=9606 GN=CUL4B PE=1 SV=1
2529	RS10	126.1	46	7	7		40S ribosomal protein S10 OS=Homo sapiens OX=9606 GN=RPS10 PE=1 SV=1
2949	PWP2	126.04	7	6	6	Acetylation (Protein N-term)	Periodic tryptophan protein 2 homolog OS=Homo sapiens OX=9606 GN=PWP2 PE=2 SV=2
2950	A0A0B4J2E5	126.04	7	6	6	Acetylation (Protein N-term)	Uncharacterized protein OS=Homo sapiens OX=9606 GN=LOC102724159 PE=1 SV=1
3905	PELP1	125.92	8	6	6	Carbamidomethylation; Acetylation (Protein N-term)	Proline- glutamic acid- and leucine-rich protein 1 OS=Homo sapiens OX=9606 GN=PELP1 PE=1 SV=2
3906	C9JFV4	125.92	8	6	6	Carbamidomethylation; Acetylation (Protein N-term)	Proline- glutamic acid- and leucine-rich protein 1 OS=Homo sapiens OX=9606 GN=PELP1 PE=1 SV=2
2942	F8VWQ0	125.85	49	6	1	Carbamidomethylation	Phosphate carrier protein mitochondrial OS=Homo sapiens OX=9606 GN=SLC25A3 PE=1 SV=1
2749	F8VVM2	125.85	23	6	1	Carbamidomethylation	Phosphate carrier protein mitochondrial OS=Homo sapiens OX=9606 GN=SLC25A3 PE=1 SV=1
5357	ODPB	125.71	20	5	5		Pyruvate dehydrogenase E1 component subunit beta mitochondrial OS=Homo sapiens OX=9606 GN=PDHB PE=1 SV=3
2142	A0A087X020	125.6	33	7	7	Carbamidomethylation	Ribosome maturation protein SBDS OS=Homo sapiens OX=9606 GN=SBDS PE=1 SV=1
2141	SBDS	125.6	33	7	7	Carbamidomethylation	Ribosome maturation protein SBDS OS=Homo sapiens OX=9606 GN=SBDS PE=1 SV=4
2262	LASP1	125.41	21	5	5	Carbamidomethylation	LIM and SH3 domain protein 1 OS=Homo sapiens OX=9606 GN=LASP1 PE=1 SV=2
3533	NOP53	125.34	12	4	4		Ribosome biogenesis protein NOP53 OS=Homo sapiens OX=9606 GN=NOP53 PE=1 SV=2
18841	PURA	125.29	24	5	4		Transcriptional activator protein Pur-alpha OS=Homo sapiens OX=9606 GN=PURA PE=1 SV=2
3264	ROCK1	125.27	7	6	6	Carbamidomethylation	Rho-associated protein kinase 1 OS=Homo sapiens OX=9606 GN=ROCK1 PE=1 SV=1
4697	UTP4	125.24	13	5	5		U3 small nucleolar RNA-associated protein 4 homolog OS=Homo sapiens OX=9606 GN=UTP4 PE=1 SV=1
4527	H3BSH7	125.24	12	5	5		U3 small nucleolar RNA-associated protein 4 homolog (Fragment) OS=Homo sapiens OX=9606 GN=UTP4 PE=1 SV=1
7030	A0A0J9YWM9	125.24	17	5	5		U3 small nucleolar RNA-associated protein 4 homolog (Fragment) OS=Homo sapiens OX=9606 GN=UTP4 PE=1 SV=1
1418	SF3A3	125.09	16	7	7	Carbamidomethylation; Acetylation (Protein N-term)	Splicing factor 3A subunit 3 OS=Homo sapiens OX=9606 GN=SF3A3 PE=1 SV=1
5602	S10AA	125.05	40	4	4		Protein S100-A10 OS=Homo sapiens OX=9606 GN=S100A10 PE=1 SV=2
1884	A0A1C7CYX9	124.97	18	8	8		Dihydropyrimidinase-related protein 2 OS=Homo sapiens OX=9606 GN=DPYSL2 PE=1 SV=1
1883	DPYL2	124.97	21	8	8		Dihydropyrimidinase-related protein 2 OS=Homo sapiens OX=9606 GN=DPYSL2 PE=1 SV=1
23226	SRBD1	124.84	7	5	5		S1 RNA-binding domain-containing protein 1 OS=Homo sapiens OX=9606 GN=SRBD1 PE=1 SV=2
1837	PSME1	124.74	24	5	5	Carbamidomethylation	Proteasome activator complex subunit 1 OS=Homo sapiens OX=9606 GN=PSME1 PE=1 SV=1
4053	T2FA	124.7	15	5	5	Acetylation (Protein N-term)	General transcription factor IIF subunit 1 OS=Homo sapiens OX=9606 GN=GTF2F1 PE=1 SV=2
3412	KPRB	124.65	22	5	4		Phosphoribosyl pyrophosphate synthase-associated protein 2 OS=Homo sapiens OX=9606 GN=PRPSAP2 PE=1 SV=1
23202	SLTM	124.28	8	6	6	Acetylation (Protein N-term)	SAFB-like transcription modulator OS=Homo sapiens OX=9606 GN=SLTM PE=1 SV=2
3446	LAMB3	124.21	10	7	7		Laminin subunit beta-3 OS=Homo sapiens OX=9606 GN=LAMB3 PE=1 SV=1
14641	H7BYN4	124.13	8	5	5		Kinesin-like protein OS=Homo sapiens OX=9606 GN=KIF23 PE=1 SV=1
14642	KIF23	124.13	8	5	5		Kinesin-like protein KIF23 OS=Homo sapiens OX=9606 GN=KIF23 PE=1 SV=3
14640	A0A2U3TZL8	124.13	10	5	5		Kinesin-like protein OS=Homo sapiens OX=9606 GN=KIF23 PE=1 SV=1
665	BCLF1	124.03	12	8	8		Bcl-2-associated transcription factor 1 OS=Homo sapiens OX=9606 GN=BCLAF1 PE=1 SV=2
2466	NU107	123.99	9	6	6		Nuclear pore complex protein Nup107 OS=Homo sapiens OX=9606 GN=NUP107 PE=1 SV=1
2020	IDHP	123.88	13	4	4		Isocitrate dehydrogenase [NADP] mitochondrial OS=Homo sapiens OX=9606 GN=IDH2 PE=1 SV=2
4995	H0YL11	123.88	18	4	4		Isocitrate dehydrogenase [NADP] mitochondrial OS=Homo sapiens OX=9606 GN=IDH2 PE=1 SV=1
7494	SMD2	123.85	36	4	4	Carbamidomethylation	Small nuclear ribonucleoprotein Sm D2 OS=Homo sapiens OX=9606 GN=SNRPD2 PE=1 SV=1
3745	C9JFR7	123.81	52	6	6		Cytochrome c (Fragment) OS=Homo sapiens OX=9606 GN=CYCS PE=1 SV=1
3746	CYC	123.81	50	6	6		Cytochrome c OS=Homo sapiens OX=9606 GN=CYCS PE=1 SV=2
3454	PHF6	123.77	13	4	4	Carbamidomethylation	PHD finger protein 6 OS=Homo sapiens OX=9606 GN=PHF6 PE=1 SV=1
3455	A0A0D9SGE8	123.77	13	4	4	Carbamidomethylation	PHD finger protein 6 OS=Homo sapiens OX=9606 GN=PHF6 PE=1 SV=1
3407	USP9X	123.76	4	6	6	Carbamidomethylation	Probable ubiquitin carboxyl-terminal hydrolase FAF-X OS=Homo sapiens OX=9606 GN=USP9X PE=1 SV=3
2100	HDGR2	123.71	9	4	4		Hepatoma-derived growth factor-related protein 2 OS=Homo sapiens OX=9606 GN=HDGFL2 PE=1 SV=1
1138	EDC4	123.56	7	7	7	Carbamidomethylation; Acetylation (Protein N-term)	Enhancer of mRNA-decapping protein 4 OS=Homo sapiens OX=9606 GN=EDC4 PE=1 SV=1
23212	PSB4	123.5	33	5	5	Oxidation (M)	Proteasome subunit beta type-4 OS=Homo sapiens OX=9606 GN=PSMB4 PE=1 SV=4
1476	PDLI5	123.46	13	6	6	Carbamidomethylation	PDZ and LIM domain protein 5 OS=Homo sapiens OX=9606 GN=PDLIM5 PE=1 SV=5
2103	GCP60	123.39	15	5	5	Carbamidomethylation	Golgi resident protein GCP60 OS=Homo sapiens OX=9606 GN=ACBD3 PE=1 SV=4
23227	TFCP2	123.29	16	5	4	Carbamidomethylation	Alpha-globin transcription factor CP2 OS=Homo sapiens OX=9606 GN=TFCP2 PE=1 SV=2
1660	KAP2	123.12	13	5	5	Carbamidomethylation	cAMP-dependent protein kinase type II-alpha regulatory subunit OS=Homo sapiens OX=9606 GN=PRKAR2A PE=1 SV=2
23171	EED	123.03	22	8	8	Carbamidomethylation	Polycomb protein EED OS=Homo sapiens OX=9606 GN=EED PE=1 SV=2
3178	RT35	122.99	26	6	6		28S ribosomal protein S35 mitochondrial OS=Homo sapiens OX=9606 GN=MRPS35 PE=1 SV=1
6768	YTHD2	122.93	11	5	4	Acetylation (Protein N-term)	YTH domain-containing family protein 2 OS=Homo sapiens OX=9606 GN=YTHDF2 PE=1 SV=2
3285	NCLN	122.86	10	4	4		Nicalin OS=Homo sapiens OX=9606 GN=NCLN PE=1 SV=2
3456	K7EMW4	122.86	11	4	4		Nicalin homolog (Zebrafish) isoform CRA_e OS=Homo sapiens OX=9606 GN=NCLN PE=1 SV=1
4264	K7ENM2	122.86	16	4	4		Nicalin (Fragment) OS=Homo sapiens OX=9606 GN=NCLN PE=1 SV=1
3474	ZC3HE	122.68	11	5	5	Carbamidomethylation	Zinc finger CCCH domain-containing protein 14 OS=Homo sapiens OX=9606 GN=ZC3H14 PE=1 SV=1
1973	ROCK2	122.67	6	5	5		Rho-associated protein kinase 2 OS=Homo sapiens OX=9606 GN=ROCK2 PE=1 SV=4
2614	E9PF63	122.67	8	5	5		Rho-associated protein kinase 2 OS=Homo sapiens OX=9606 GN=ROCK2 PE=1 SV=1
3433	F120C	122.65	9	8	6	Carbamidomethylation	Constitutive coactivator of PPAR-gamma-like protein 2 OS=Homo sapiens OX=9606 GN=FAM120C PE=1 SV=3
4310	F8W881	122.65	12	8	6	Carbamidomethylation	Constitutive coactivator of PPAR-gamma-like protein 2 OS=Homo sapiens OX=9606 GN=FAM120C PE=1 SV=2
6014	RU2A	122.6	31	6	6		U2 small nuclear ribonucleoprotein A' OS=Homo sapiens OX=9606 GN=SNRPA1 PE=1 SV=2
6546	DYL1	122.57	39	3	3	Carbamidomethylation	Dynein light chain 1 cytoplasmic OS=Homo sapiens OX=9606 GN=DYNLL1 PE=1 SV=1
23412	S4R359	183.59	74	6	1		Heterogeneous nuclear ribonucleoprotein K (Fragment) OS=Homo sapiens OX=9606 GN=HNRNPK PE=1 SV=1
9003	F8VRV5	122.57	52	3	3	Carbamidomethylation	Dynein light chain OS=Homo sapiens OX=9606 GN=DYNLL1 PE=1 SV=1
2383	J3KQ37	122.45	5	7	1	Carbamidomethylation; Oxidation (M)	RANBP2-like and GRIP domain-containing protein 8 OS=Homo sapiens OX=9606 GN=RGPD8 PE=1 SV=1
2381	RGPD8	122.45	5	7	1	Carbamidomethylation; Oxidation (M)	RANBP2-like and GRIP domain-containing protein 8 OS=Homo sapiens OX=9606 GN=RGPD8 PE=1 SV=2
2384	RGPD5	122.45	5	7	1	Carbamidomethylation; Oxidation (M)	RANBP2-like and GRIP domain-containing protein 5/6 OS=Homo sapiens OX=9606 GN=RGPD5 PE=1 SV=3
1664	MISP	122.41	21	8	8		Mitotic interactor and substrate of PLK1 OS=Homo sapiens OX=9606 GN=MISP PE=1 SV=1
23230	HAT1	122.3	21	5	5		Histone acetyltransferase type B catalytic subunit OS=Homo sapiens OX=9606 GN=HAT1 PE=1 SV=1
1348	GSTO1	122.22	24	5	5	Carbamidomethylation	Glutathione S-transferase omega-1 OS=Homo sapiens OX=9606 GN=GSTO1 PE=1 SV=2
1657	Q5TA02	122.22	28	5	5	Carbamidomethylation	Glutathione S-transferase omega-1 (Fragment) OS=Homo sapiens OX=9606 GN=GSTO1 PE=1 SV=1
5068	A0A0A6YYI3	122.2	17	5	5		Protein PPAN-P2RY11 OS=Homo sapiens OX=9606 GN=PPAN-P2RY11 PE=4 SV=1
4242	A0A0B4J1V8	122.2	11	5	5		HCG2039996 OS=Homo sapiens OX=9606 GN=PPAN-P2RY11 PE=3 SV=1
5066	SSF1	122.2	19	5	5		Suppressor of SWI4 1 homolog OS=Homo sapiens OX=9606 GN=PPAN PE=2 SV=1
3962	CSTF3	121.74	9	4	4	Carbamidomethylation	Cleavage stimulation factor subunit 3 OS=Homo sapiens OX=9606 GN=CSTF3 PE=1 SV=1
3963	E9PLP8	121.74	9	4	4	Carbamidomethylation	Cleavage stimulation factor subunit 3 OS=Homo sapiens OX=9606 GN=CSTF3 PE=1 SV=2
3293	CSN3	121.69	15	4	4	Carbamidomethylation; Acetylation (Protein N-term)	COP9 signalosome complex subunit 3 OS=Homo sapiens OX=9606 GN=COPS3 PE=1 SV=3
3371	MEPCE	121.64	12	5	5		7SK snRNA methylphosphate capping enzyme OS=Homo sapiens OX=9606 GN=MEPCE PE=1 SV=1
2837	SYF1	121.54	11	7	7		Pre-mRNA-splicing factor SYF1 OS=Homo sapiens OX=9606 GN=XAB2 PE=1 SV=2
2764	THOC2	121.52	4	5	5	Carbamidomethylation; Acetylation (Protein N-term)	THO complex subunit 2 OS=Homo sapiens OX=9606 GN=THOC2 PE=1 SV=2
2348	DC1L2	121.47	13	5	5		Cytoplasmic dynein 1 light intermediate chain 2 OS=Homo sapiens OX=9606 GN=DYNC1LI2 PE=1 SV=1
2049	A0A0C4DFT3	121.3	8	5	5		Disks large homolog 1 OS=Homo sapiens OX=9606 GN=DLG1 PE=1 SV=1
2050	DLG1	121.3	8	5	5		Disks large homolog 1 OS=Homo sapiens OX=9606 GN=DLG1 PE=1 SV=2
3856	J3QLE5	121.23	33	6	5	Carbamidomethylation	Small nuclear ribonucleoprotein-associated protein N (Fragment) OS=Homo sapiens OX=9606 GN=SNRPN PE=1 SV=1
3857	RSMN	121.23	23	6	5	Carbamidomethylation	Small nuclear ribonucleoprotein-associated protein N OS=Homo sapiens OX=9606 GN=SNRPN PE=1 SV=1
3858	RSMB	121.23	23	6	5	Carbamidomethylation	Small nuclear ribonucleoprotein-associated proteins B and B' OS=Homo sapiens OX=9606 GN=SNRPB PE=1 SV=2
5572	HSP7E	121.18	15	4	4		Heat shock 70 kDa protein 14 OS=Homo sapiens OX=9606 GN=HSPA14 PE=1 SV=1
23520	Q8WVC2	120.94	41	2	2	Acetylation (Protein N-term)	40S ribosomal protein S21 OS=Homo sapiens OX=9606 GN=RPS21 PE=1 SV=1
23521	RS21	120.94	40	2	2	Acetylation (Protein N-term)	40S ribosomal protein S21 OS=Homo sapiens OX=9606 GN=RPS21 PE=1 SV=1
23567	Q9BYK1	120.94	37	2	2	Acetylation (Protein N-term)	40S ribosomal protein S21 OS=Homo sapiens OX=9606 GN=RPS21 PE=1 SV=1
2447	LEG1	120.89	32	3	3	Carbamidomethylation; Acetylation (Protein N-term)	Galectin-1 OS=Homo sapiens OX=9606 GN=LGALS1 PE=1 SV=2
2370	GNAI3	120.85	19	4	2		Guanine nucleotide-binding protein G(i) subunit alpha OS=Homo sapiens OX=9606 GN=GNAI3 PE=1 SV=3
2938	SRPK2	120.78	12	5	4	Carbamidomethylation	SRSF protein kinase 2 OS=Homo sapiens OX=9606 GN=SRPK2 PE=1 SV=3
23228	G5E972	120.78	17	5	5	Carbamidomethylation	Lamina-associated polypeptide 2 isoforms beta/gamma OS=Homo sapiens OX=9606 GN=TMPO PE=1 SV=1
23229	LAP2B	120.78	16	5	5	Carbamidomethylation	Lamina-associated polypeptide 2 isoforms beta/gamma OS=Homo sapiens OX=9606 GN=TMPO PE=1 SV=2
3489	ATX10	120.78	20	7	7	Acetylation (Protein N-term)	Ataxin-10 OS=Homo sapiens OX=9606 GN=ATXN10 PE=1 SV=1
2403	AT5F1	120.69	23	5	5		ATP synthase F(0) complex subunit B1 mitochondrial OS=Homo sapiens OX=9606 GN=ATP5PB PE=1 SV=2
3269	DOCK7	120.6	5	7	7	Carbamidomethylation	Dedicator of cytokinesis protein 7 OS=Homo sapiens OX=9606 GN=DOCK7 PE=1 SV=4
23198	UTP15	120.51	23	6	6	Carbamidomethylation; Acetylation (Protein N-term)	U3 small nucleolar RNA-associated protein 15 homolog OS=Homo sapiens OX=9606 GN=UTP15 PE=1 SV=3
1785	TIM44	120.31	12	4	4		Mitochondrial import inner membrane translocase subunit TIM44 OS=Homo sapiens OX=9606 GN=TIMM44 PE=1 SV=2
1784	M0QXU7	120.31	20	4	4		Mitochondrial import inner membrane translocase subunit TIM44 (Fragment) OS=Homo sapiens OX=9606 GN=TIMM44 PE=1 SV=1
2432	SNR40	120.19	25	5	5		U5 small nuclear ribonucleoprotein 40 kDa protein OS=Homo sapiens OX=9606 GN=SNRNP40 PE=1 SV=1
1707	ADAS	120.12	13	5	5	Carbamidomethylation	Alkyldihydroxyacetonephosphate synthase peroxisomal OS=Homo sapiens OX=9606 GN=AGPS PE=1 SV=1
5337	ATPO	120.12	32	4	4	Carbamidomethylation	ATP synthase subunit O mitochondrial OS=Homo sapiens OX=9606 GN=ATP5PO PE=1 SV=1
3629	EIF2A	119.84	16	6	6		Eukaryotic translation initiation factor 2A OS=Homo sapiens OX=9606 GN=EIF2A PE=1 SV=3
3628	F8WAE5	119.84	16	6	6		Eukaryotic translation initiation factor 2A OS=Homo sapiens OX=9606 GN=EIF2A PE=1 SV=1
23385	DYLT1	119.76	50	3	3	Acetylation (Protein N-term)	Dynein light chain Tctex-type 1 OS=Homo sapiens OX=9606 GN=DYNLT1 PE=1 SV=1
10251	G45IP	119.68	28	5	5	Carbamidomethylation	Growth arrest and DNA damage-inducible proteins-interacting protein 1 OS=Homo sapiens OX=9606 GN=GADD45GIP1 PE=1 SV=1
1338	DIP2B	119.45	5	6	6		Disco-interacting protein 2 homolog B OS=Homo sapiens OX=9606 GN=DIP2B PE=1 SV=3
2388	RO60	119.13	12	5	5	Carbamidomethylation	60 kDa SS-A/Ro ribonucleoprotein OS=Homo sapiens OX=9606 GN=RO60 PE=1 SV=2
6904	RENT2	119.13	4	4	4	Carbamidomethylation	Regulator of nonsense transcripts 2 OS=Homo sapiens OX=9606 GN=UPF2 PE=1 SV=1
1919	ASCC3	118.96	4	6	6	Carbamidomethylation	Activating signal cointegrator 1 complex subunit 3 OS=Homo sapiens OX=9606 GN=ASCC3 PE=1 SV=3
1444	UBP14	118.66	12	4	4	Carbamidomethylation	Ubiquitin carboxyl-terminal hydrolase 14 OS=Homo sapiens OX=9606 GN=USP14 PE=1 SV=3
1900	PLOD2	118.58	12	6	6		Procollagen-lysine 2-oxoglutarate 5-dioxygenase 2 OS=Homo sapiens OX=9606 GN=PLOD2 PE=1 SV=2
1972	E7ETU9	118.58	12	6	6		Procollagen-lysine 2-oxoglutarate 5-dioxygenase 2 OS=Homo sapiens OX=9606 GN=PLOD2 PE=1 SV=1
23235	SIR1	118.46	11	6	6	Carbamidomethylation	NAD-dependent protein deacetylase sirtuin-1 OS=Homo sapiens OX=9606 GN=SIRT1 PE=1 SV=2
1144	A0A0C4DGB5	118.41	12	4	2		Calpastatin OS=Homo sapiens OX=9606 GN=CAST PE=1 SV=1
1438	E7ES10	118.41	14	4	2		Calpastatin (Fragment) OS=Homo sapiens OX=9606 GN=CAST PE=1 SV=1
1429	E9PCH5	118.41	13	4	2		Calpastatin OS=Homo sapiens OX=9606 GN=CAST PE=1 SV=1
1658	E7EVY3	118.41	13	4	2		Calpastatin OS=Homo sapiens OX=9606 GN=CAST PE=1 SV=1
1430	B7Z574	118.41	13	4	2		Calpastatin OS=Homo sapiens OX=9606 GN=CAST PE=1 SV=1
1431	ICAL	118.41	12	4	2		Calpastatin OS=Homo sapiens OX=9606 GN=CAST PE=1 SV=4
1249	A0A087WYS1	118.36	14	4	4		UTP--glucose-1-phosphate uridylyltransferase OS=Homo sapiens OX=9606 GN=UGP2 PE=1 SV=1
1248	UGPA	118.36	14	4	4		UTP--glucose-1-phosphate uridylyltransferase OS=Homo sapiens OX=9606 GN=UGP2 PE=1 SV=5
1250	E7EUC7	118.36	14	4	4		UTP--glucose-1-phosphate uridylyltransferase OS=Homo sapiens OX=9606 GN=UGP2 PE=1 SV=1
5189	CRNL1	118.31	7	5	5		Crooked neck-like protein 1 OS=Homo sapiens OX=9606 GN=CRNKL1 PE=1 SV=4
5188	Q5JY65	118.31	8	5	5		Crooked neck-like protein 1 OS=Homo sapiens OX=9606 GN=CRNKL1 PE=1 SV=1
749	A0A0B4J1W3	118.23	12	8	8	Carbamidomethylation	N-alpha-acetyltransferase 15 NatA auxiliary subunit OS=Homo sapiens OX=9606 GN=NAA15 PE=1 SV=1
750	NAA15	118.23	12	8	8	Carbamidomethylation	N-alpha-acetyltransferase 15 NatA auxiliary subunit OS=Homo sapiens OX=9606 GN=NAA15 PE=1 SV=1
2152	DD19A	118.15	22	7	2	Carbamidomethylation	ATP-dependent RNA helicase DDX19A OS=Homo sapiens OX=9606 GN=DDX19A PE=1 SV=1
2571	OSBL3	118.03	9	7	7	Carbamidomethylation	Oxysterol-binding protein-related protein 3 OS=Homo sapiens OX=9606 GN=OSBPL3 PE=1 SV=1
5976	NGDN	117.99	14	3	3	Acetylation (Protein N-term)	Neuroguidin OS=Homo sapiens OX=9606 GN=NGDN PE=1 SV=1
7004	MOT1	117.96	7	2	2		Monocarboxylate transporter 1 OS=Homo sapiens OX=9606 GN=SLC16A1 PE=1 SV=3
7520	AP3M1	117.63	18	5	5	Carbamidomethylation; Oxidation (M)	AP-3 complex subunit mu-1 OS=Homo sapiens OX=9606 GN=AP3M1 PE=1 SV=1
9960	RRP15	117.21	12	4	4	Carbamidomethylation	RRP15-like protein OS=Homo sapiens OX=9606 GN=RRP15 PE=1 SV=2
2172	SPT5H	117.16	8	6	6		Transcription elongation factor SPT5 OS=Homo sapiens OX=9606 GN=SUPT5H PE=1 SV=1
674	MMS19	117.15	8	5	5	Carbamidomethylation	MMS19 nucleotide excision repair protein homolog OS=Homo sapiens OX=9606 GN=MMS19 PE=1 SV=2
2473	DPP9	117.13	13	6	6	Acetylation (Protein N-term)	Dipeptidyl peptidase 9 OS=Homo sapiens OX=9606 GN=DPP9 PE=1 SV=3
6190	M0R3C8	116.96	11	3	3		Bifunctional polynucleotide phosphatase/kinase OS=Homo sapiens OX=9606 GN=PNKP PE=1 SV=1
9129	A0A0D9SFL2	116.96	10	3	3		Bifunctional polynucleotide phosphatase/kinase OS=Homo sapiens OX=9606 GN=PNKP PE=1 SV=1
6271	M0QYH2	116.96	10	3	3		Bifunctional polynucleotide phosphatase/kinase OS=Homo sapiens OX=9606 GN=PNKP PE=1 SV=1
6272	PNKP	116.96	9	3	3		Bifunctional polynucleotide phosphatase/kinase OS=Homo sapiens OX=9606 GN=PNKP PE=1 SV=1
23337	CASPE	116.91	23	5	5	Oxidation (M)	Caspase-14 OS=Homo sapiens OX=9606 GN=CASP14 PE=1 SV=2
23284	RCN2	116.88	23	5	5		Reticulocalbin-2 OS=Homo sapiens OX=9606 GN=RCN2 PE=1 SV=1
23318	AURKB	116.78	13	4	2		Aurora kinase B OS=Homo sapiens OX=9606 GN=AURKB PE=1 SV=3
9596	J3KT86	116.78	19	4	2		Aurora kinase B (Fragment) OS=Homo sapiens OX=9606 GN=AURKB PE=1 SV=1
23324	YTHD1	116.48	9	4	3		YTH domain-containing family protein 1 OS=Homo sapiens OX=9606 GN=YTHDF1 PE=1 SV=1
5574	APC7	116.28	11	5	5	Carbamidomethylation; Acetylation (Protein N-term)	Anaphase-promoting complex subunit 7 OS=Homo sapiens OX=9606 GN=ANAPC7 PE=1 SV=4
1295	H0YNH8	116.22	6	7	7	Carbamidomethylation	Uveal autoantigen with coiled-coil domains and ankyrin repeats OS=Homo sapiens OX=9606 GN=UACA PE=1 SV=1
1053	UACA	116.22	6	7	7	Carbamidomethylation	Uveal autoantigen with coiled-coil domains and ankyrin repeats OS=Homo sapiens OX=9606 GN=UACA PE=1 SV=2
2921	ERP29	116.1	16	4	4		Endoplasmic reticulum resident protein 29 OS=Homo sapiens OX=9606 GN=ERP29 PE=1 SV=4
6396	D6RBW1	116.08	11	4	4		Eukaryotic translation initiation factor 4E OS=Homo sapiens OX=9606 GN=EIF4E PE=1 SV=1
6393	IF4E	116.08	13	4	4		Eukaryotic translation initiation factor 4E OS=Homo sapiens OX=9606 GN=EIF4E PE=1 SV=2
3991	PI42C	116.06	12	4	4	Carbamidomethylation	Phosphatidylinositol 5-phosphate 4-kinase type-2 gamma OS=Homo sapiens OX=9606 GN=PIP4K2C PE=1 SV=3
3512	AL9A1	116.06	11	5	5	Carbamidomethylation; Acetylation (Protein N-term)	4-trimethylaminobutyraldehyde dehydrogenase OS=Homo sapiens OX=9606 GN=ALDH9A1 PE=1 SV=3
2446	MA7D1	115.84	5	4	4		MAP7 domain-containing protein 1 OS=Homo sapiens OX=9606 GN=MAP7D1 PE=1 SV=1
17196	CGAS	115.84	11	4	4	Oxidation (M)	Cyclic GMP-AMP synthase OS=Homo sapiens OX=9606 GN=CGAS PE=1 SV=2
1039	NU160	115.78	7	6	6	Carbamidomethylation	Nuclear pore complex protein Nup160 OS=Homo sapiens OX=9606 GN=NUP160 PE=1 SV=3
8916	A0A2R8YEY5	115.55	16	3	3		DNA-directed RNA polymerases I and III subunit RPAC1 OS=Homo sapiens OX=9606 GN=POLR1C PE=1 SV=1
8918	A0A2R8YEZ4	115.55	15	3	3		DNA-directed RNA polymerases I and III subunit RPAC1 OS=Homo sapiens OX=9606 GN=POLR1C PE=1 SV=1
8919	A0A2R8Y5D3	115.55	14	3	3		DNA-directed RNA polymerases I and III subunit RPAC1 OS=Homo sapiens OX=9606 GN=POLR1C PE=1 SV=1
8920	RPAC1	115.55	14	3	3		DNA-directed RNA polymerases I and III subunit RPAC1 OS=Homo sapiens OX=9606 GN=POLR1C PE=1 SV=1
6072	DDX28	115.41	10	4	4		Probable ATP-dependent RNA helicase DDX28 OS=Homo sapiens OX=9606 GN=DDX28 PE=1 SV=2
7167	F8WBJ6	115.3	40	4	4	Carbamidomethylation	RNA-binding protein PNO1 OS=Homo sapiens OX=9606 GN=PNO1 PE=1 SV=1
7169	PNO1	115.3	21	4	4	Carbamidomethylation	RNA-binding protein PNO1 OS=Homo sapiens OX=9606 GN=PNO1 PE=1 SV=1
4236	H3BQZ9	115.26	27	4	4		Adenine phosphoribosyltransferase OS=Homo sapiens OX=9606 GN=APRT PE=1 SV=1
3334	APT	115.26	23	4	4		Adenine phosphoribosyltransferase OS=Homo sapiens OX=9606 GN=APRT PE=1 SV=2
1647	TALDO	114.87	14	5	5		Transaldolase OS=Homo sapiens OX=9606 GN=TALDO1 PE=1 SV=2
2603	CSK22	114.67	21	5	5		Casein kinase II subunit alpha' OS=Homo sapiens OX=9606 GN=CSNK2A2 PE=1 SV=1
2796	H3BSA1	114.67	32	5	5		Casein kinase II subunit alpha' (Fragment) OS=Homo sapiens OX=9606 GN=CSNK2A2 PE=1 SV=2
5347	ADPPT	114.64	17	4	4		L-aminoadipate-semialdehyde dehydrogenase-phosphopantetheinyl transferase OS=Homo sapiens OX=9606 GN=AASDHPPT PE=1 SV=2
5191	H3BPE7	114.64	11	3	3	Oxidation (M)	RNA-binding protein FUS OS=Homo sapiens OX=9606 GN=FUS PE=1 SV=1
5212	FUS	114.64	11	3	3	Oxidation (M)	RNA-binding protein FUS OS=Homo sapiens OX=9606 GN=FUS PE=1 SV=1
23231	E9PHA2	114.63	12	5	5	Carbamidomethylation	Condensin complex subunit 2 OS=Homo sapiens OX=9606 GN=NCAPH PE=1 SV=1
23232	CND2	114.63	12	5	5	Carbamidomethylation	Condensin complex subunit 2 OS=Homo sapiens OX=9606 GN=NCAPH PE=1 SV=3
23192	ARHGA	114.5	8	6	6		Rho guanine nucleotide exchange factor 10 OS=Homo sapiens OX=9606 GN=ARHGEF10 PE=1 SV=4
23193	H0YAN8	114.5	11	6	6		Rho guanine nucleotide exchange factor 10 (Fragment) OS=Homo sapiens OX=9606 GN=ARHGEF10 PE=1 SV=1
2444	SNX9	114.43	16	5	5	Carbamidomethylation	Sorting nexin-9 OS=Homo sapiens OX=9606 GN=SNX9 PE=1 SV=1
2810	CTBP2	114.41	15	5	3	Carbamidomethylation	C-terminal-binding protein 2 OS=Homo sapiens OX=9606 GN=CTBP2 PE=1 SV=1
2670	Q5SQP8	114.41	13	5	3	Carbamidomethylation	C-terminal-binding protein 2 OS=Homo sapiens OX=9606 GN=CTBP2 PE=1 SV=1
4767	A0A140T998	114.37	16	5	5		Proteasome subunit beta type-8 OS=Homo sapiens OX=9606 GN=PSMB8 PE=1 SV=1
4768	Q5JNW7	114.37	16	5	5		Proteasome subunit beta type-8 OS=Homo sapiens OX=9606 GN=PSMB8 PE=1 SV=1
4769	X5D2R7	114.37	14	5	5		Proteasome subunit beta OS=Homo sapiens OX=9606 GN=PSMB8 PE=1 SV=1
4770	PSB8	114.37	14	5	5		Proteasome subunit beta type-8 OS=Homo sapiens OX=9606 GN=PSMB8 PE=1 SV=3
3405	ARF5	114.34	33	4	1		ADP-ribosylation factor 5 OS=Homo sapiens OX=9606 GN=ARF5 PE=1 SV=2
6439	E7ESY4	114.09	10	6	5		Metastasis-associated protein MTA1 OS=Homo sapiens OX=9606 GN=MTA1 PE=1 SV=1
6440	MTA1	114.09	10	6	5		Metastasis-associated protein MTA1 OS=Homo sapiens OX=9606 GN=MTA1 PE=1 SV=2
1362	G3V394	114.02	3	4	2	Carbamidomethylation	Unconventional myosin-Va OS=Homo sapiens OX=9606 GN=MYO5A PE=1 SV=1
1358	A0A087WY00	114.02	3	4	2	Carbamidomethylation	Unconventional myosin-Va OS=Homo sapiens OX=9606 GN=MYO5A PE=1 SV=1
1359	F8WE88	114.02	3	4	2	Carbamidomethylation	Unconventional myosin-Va OS=Homo sapiens OX=9606 GN=MYO5A PE=1 SV=2
1360	F8W6H6	114.02	3	4	2	Carbamidomethylation	Unconventional myosin-Va OS=Homo sapiens OX=9606 GN=MYO5A PE=1 SV=2
1361	MYO5A	114.02	3	4	2	Carbamidomethylation	Unconventional myosin-Va OS=Homo sapiens OX=9606 GN=MYO5A PE=1 SV=2
1538	A0A494BZV2	114	3	4	4		Myosin phosphatase Rho-interacting protein OS=Homo sapiens OX=9606 GN=MPRIP PE=1 SV=1
1569	MPRIP	114	7	4	4		Myosin phosphatase Rho-interacting protein OS=Homo sapiens OX=9606 GN=MPRIP PE=1 SV=3
2501	J3KSW8	114	9	4	4		Myosin phosphatase Rho-interacting protein (Fragment) OS=Homo sapiens OX=9606 GN=MPRIP PE=1 SV=1
2851	WBP11	113.93	8	4	4		WW domain-binding protein 11 OS=Homo sapiens OX=9606 GN=WBP11 PE=1 SV=1
2847	UBP2L	113.91	8	5	5		Ubiquitin-associated protein 2-like OS=Homo sapiens OX=9606 GN=UBAP2L PE=1 SV=2
3686	F8W726	113.91	8	5	5		Ubiquitin-associated protein 2-like OS=Homo sapiens OX=9606 GN=UBAP2L PE=1 SV=2
7971	CI114	113.88	10	3	3		Putative methyltransferase C9orf114 OS=Homo sapiens OX=9606 GN=SPOUT1 PE=1 SV=3
6988	NPM3	113.74	33	4	4	Carbamidomethylation; Acetylation (Protein N-term)	Nucleoplasmin-3 OS=Homo sapiens OX=9606 GN=NPM3 PE=1 SV=3
5363	A0A087WY55	113.69	16	3	3	Acetylation (Protein N-term)	Chromosome 6 open reading frame 55 isoform CRA_b OS=Homo sapiens OX=9606 GN=VTA1 PE=1 SV=1
5364	VTA1	113.69	14	3	3	Acetylation (Protein N-term)	Vacuolar protein sorting-associated protein VTA1 homolog OS=Homo sapiens OX=9606 GN=VTA1 PE=1 SV=1
5834	BRWD1	113.37	2	4	4		Bromodomain and WD repeat-containing protein 1 OS=Homo sapiens OX=9606 GN=BRWD1 PE=1 SV=4
4829	RM03	113.36	16	4	4	Carbamidomethylation	39S ribosomal protein L3 mitochondrial OS=Homo sapiens OX=9606 GN=MRPL3 PE=1 SV=1
4830	H0Y9G6	113.36	15	4	4	Carbamidomethylation	39S ribosomal protein L3 mitochondrial (Fragment) OS=Homo sapiens OX=9606 GN=MRPL3 PE=1 SV=1
4831	E7ETU7	113.36	14	4	4	Carbamidomethylation	39S ribosomal protein L3 mitochondrial OS=Homo sapiens OX=9606 GN=MRPL3 PE=1 SV=1
2929	FKB15	113.32	5	5	5		FK506-binding protein 15 OS=Homo sapiens OX=9606 GN=FKBP15 PE=1 SV=2
2930	A0A0A0MT60	113.32	5	5	5		Peptidylprolyl isomerase (Fragment) OS=Homo sapiens OX=9606 GN=FKBP15 PE=1 SV=1
23277	BAG5	113.04	15	5	5	Carbamidomethylation	BAG family molecular chaperone regulator 5 OS=Homo sapiens OX=9606 GN=BAG5 PE=1 SV=1
3106	DHB12	113.01	25	5	5	Carbamidomethylation	Very-long-chain 3-oxoacyl-CoA reductase OS=Homo sapiens OX=9606 GN=HSD17B12 PE=1 SV=2
8899	PGP	113	15	3	3	Carbamidomethylation	Glycerol-3-phosphate phosphatase OS=Homo sapiens OX=9606 GN=PGP PE=1 SV=1
383	MAP7	112.92	17	9	9		Ensconsin OS=Homo sapiens OX=9606 GN=MAP7 PE=1 SV=1
5741	THOC4	112.89	20	4	4	Acetylation (Protein N-term)	THO complex subunit 4 OS=Homo sapiens OX=9606 GN=ALYREF PE=1 SV=3
5742	E9PB61	112.89	20	4	4	Acetylation (Protein N-term)	THO complex subunit 4 OS=Homo sapiens OX=9606 GN=ALYREF PE=1 SV=1
23223	RT31	112.88	22	5	5		28S ribosomal protein S31 mitochondrial OS=Homo sapiens OX=9606 GN=MRPS31 PE=1 SV=3
10684	SPN90	112.85	9	5	5	Carbamidomethylation	NCK-interacting protein with SH3 domain OS=Homo sapiens OX=9606 GN=NCKIPSD PE=1 SV=1
5883	AKAP8	112.82	9	3	3		A-kinase anchor protein 8 OS=Homo sapiens OX=9606 GN=AKAP8 PE=1 SV=1
23197	SPT6H	112.77	6	6	6		Transcription elongation factor SPT6 OS=Homo sapiens OX=9606 GN=SUPT6H PE=1 SV=2
9761	EPHA2	112.77	6	5	5		Ephrin type-A receptor 2 OS=Homo sapiens OX=9606 GN=EPHA2 PE=1 SV=2
4391	BASI	112.62	12	3	3	Carbamidomethylation	Basigin OS=Homo sapiens OX=9606 GN=BSG PE=1 SV=2
3572	SNX27	112.52	6	3	3		Sorting nexin-27 OS=Homo sapiens OX=9606 GN=SNX27 PE=1 SV=2
4317	A0A2R8Y8A7	112.52	7	3	3		Sorting nexin-27 OS=Homo sapiens OX=9606 GN=SNX27 PE=1 SV=1
2745	F6WQW2	112.43	20	4	4	Carbamidomethylation	Ran-specific GTPase-activating protein OS=Homo sapiens OX=9606 GN=RANBP1 PE=1 SV=1
2744	RANG	112.43	28	4	4	Carbamidomethylation	Ran-specific GTPase-activating protein OS=Homo sapiens OX=9606 GN=RANBP1 PE=1 SV=1
23286	PAWR	112.39	23	4	4		PRKC apoptosis WT1 regulator protein OS=Homo sapiens OX=9606 GN=PAWR PE=1 SV=1
3348	RHOA	112.33	17	3	3	Carbamidomethylation	Transforming protein RhoA OS=Homo sapiens OX=9606 GN=RHOA PE=1 SV=1
6551	H0Y8B3	112.23	12	5	1		Adenosylhomocysteinase (Fragment) OS=Homo sapiens OX=9606 GN=AHCYL2 PE=1 SV=1
6553	SAHH3	112.23	10	5	1		Adenosylhomocysteinase 3 OS=Homo sapiens OX=9606 GN=AHCYL2 PE=1 SV=1
2492	F8W1A4	112.06	34	4	4		Adenylate kinase 2 mitochondrial OS=Homo sapiens OX=9606 GN=AK2 PE=1 SV=1
2493	KAD2	112.06	33	4	4		Adenylate kinase 2 mitochondrial OS=Homo sapiens OX=9606 GN=AK2 PE=1 SV=2
5004	MPP8	112.02	8	6	6	Carbamidomethylation	M-phase phosphoprotein 8 OS=Homo sapiens OX=9606 GN=MPHOSPH8 PE=1 SV=2
1217	ATLA3	111.93	12	3	3		Atlastin-3 OS=Homo sapiens OX=9606 GN=ATL3 PE=1 SV=1
1216	F5H6I7	111.93	12	3	3		Atlastin-3 OS=Homo sapiens OX=9606 GN=ATL3 PE=1 SV=1
3335	RPA2	111.86	5	4	4		DNA-directed RNA polymerase I subunit RPA2 OS=Homo sapiens OX=9606 GN=POLR1B PE=1 SV=2
7480	SNRPA	111.85	11	3	3	Acetylation (Protein N-term)	U1 small nuclear ribonucleoprotein A OS=Homo sapiens OX=9606 GN=SNRPA PE=1 SV=3
7479	M0R2B8	111.85	22	3	3	Acetylation (Protein N-term)	U1 small nuclear ribonucleoprotein A (Fragment) OS=Homo sapiens OX=9606 GN=SNRPA PE=1 SV=1
7478	M0R221	111.85	23	3	3	Acetylation (Protein N-term)	U1 small nuclear ribonucleoprotein A (Fragment) OS=Homo sapiens OX=9606 GN=SNRPA PE=1 SV=1
2202	M0QZR8	111.78	9	6	6		DNA polymerase OS=Homo sapiens OX=9606 GN=POLD1 PE=1 SV=1
1915	DPOD1	111.78	8	6	6		DNA polymerase delta catalytic subunit OS=Homo sapiens OX=9606 GN=POLD1 PE=1 SV=2
1916	M0R2B7	111.78	8	6	6		DNA polymerase OS=Homo sapiens OX=9606 GN=POLD1 PE=1 SV=1
3115	FAF2	111.74	14	4	4		FAS-associated factor 2 OS=Homo sapiens OX=9606 GN=FAF2 PE=1 SV=2
23252	LTV1	111.7	15	5	5		Protein LTV1 homolog OS=Homo sapiens OX=9606 GN=LTV1 PE=1 SV=1
2425	NPL4	111.65	7	3	3		Nuclear protein localization protein 4 homolog OS=Homo sapiens OX=9606 GN=NPLOC4 PE=1 SV=3
4210	CND3	111.61	7	5	4		Condensin complex subunit 3 OS=Homo sapiens OX=9606 GN=NCAPG PE=1 SV=1
23218	G5E9W3	111.54	9	6	6		Cleavage and polyadenylation specific factor 3 73kDa isoform CRA_b OS=Homo sapiens OX=9606 GN=CPSF3 PE=1 SV=1
23219	CPSF3	111.54	8	6	6		Cleavage and polyadenylation specificity factor subunit 3 OS=Homo sapiens OX=9606 GN=CPSF3 PE=1 SV=1
1975	GLU2B	111.5	10	4	4		Glucosidase 2 subunit beta OS=Homo sapiens OX=9606 GN=PRKCSH PE=1 SV=2
1966	K7ELL7	111.5	10	4	4		Glucosidase 2 subunit beta OS=Homo sapiens OX=9606 GN=PRKCSH PE=1 SV=1
5316	AAR2	111.37	22	6	6	Acetylation (Protein N-term)	Protein AAR2 homolog OS=Homo sapiens OX=9606 GN=AAR2 PE=1 SV=2
5317	A2A2Q9	111.37	21	6	6	Acetylation (Protein N-term)	Protein AAR2 homolog OS=Homo sapiens OX=9606 GN=AAR2 PE=1 SV=1
5221	F8VQQ3	111.36	24	5	5		UPF0160 protein MYG1 mitochondrial OS=Homo sapiens OX=9606 GN=C12orf10 PE=1 SV=1
5222	MYG1	111.36	19	5	5		UPF0160 protein MYG1 mitochondrial OS=Homo sapiens OX=9606 GN=C12orf10 PE=1 SV=2
3286	PIMT	111.33	31	4	4		Protein-L-isoaspartate(D-aspartate) O-methyltransferase OS=Homo sapiens OX=9606 GN=PCMT1 PE=1 SV=4
3375	F6S8N6	111.33	28	4	4		Protein-L-isoaspartate(D-aspartate) O-methyltransferase OS=Homo sapiens OX=9606 GN=PCMT1 PE=1 SV=1
3288	A0A0A0MRJ6	111.33	25	4	4		Protein-L-isoaspartate O-methyltransferase OS=Homo sapiens OX=9606 GN=PCMT1 PE=1 SV=1
3289	H7BY58	111.33	25	4	4		Protein-L-isoaspartate O-methyltransferase OS=Homo sapiens OX=9606 GN=PCMT1 PE=1 SV=1
2567	H0YN26	111.28	37	7	2	Carbamidomethylation	Acidic leucine-rich nuclear phosphoprotein 32 family member A OS=Homo sapiens OX=9606 GN=ANP32A PE=1 SV=1
2113	AN32A	111.28	27	7	2	Carbamidomethylation	Acidic leucine-rich nuclear phosphoprotein 32 family member A OS=Homo sapiens OX=9606 GN=ANP32A PE=1 SV=1
5318	HMGN1	111.28	64	4	4		Non-histone chromosomal protein HMG-14 OS=Homo sapiens OX=9606 GN=HMGN1 PE=1 SV=3
5269	A6NEL0	111.28	55	4	4		Non-histone chromosomal protein HMG-14 OS=Homo sapiens OX=9606 GN=HMGN1 PE=1 SV=1
1451	HERC4	111.27	9	6	6		Probable E3 ubiquitin-protein ligase HERC4 OS=Homo sapiens OX=9606 GN=HERC4 PE=1 SV=1
3894	DBR1	111.25	10	4	4	Carbamidomethylation	Lariat debranching enzyme OS=Homo sapiens OX=9606 GN=DBR1 PE=1 SV=2
3290	HECD1	111.18	5	8	8	Carbamidomethylation	E3 ubiquitin-protein ligase HECTD1 OS=Homo sapiens OX=9606 GN=HECTD1 PE=1 SV=3
3291	A0A087X2H1	111.18	5	8	8	Carbamidomethylation	E3 ubiquitin-protein ligase HECTD1 OS=Homo sapiens OX=9606 GN=HECTD1 PE=1 SV=1
23181	NOG2	111.14	12	7	7	Carbamidomethylation	Nucleolar GTP-binding protein 2 OS=Homo sapiens OX=9606 GN=GNL2 PE=1 SV=1
7326	C9JG97	111.12	12	3	3		Angio-associated migratory cell protein OS=Homo sapiens OX=9606 GN=AAMP PE=1 SV=1
7327	AAMP	111.12	11	3	3		Angio-associated migratory cell protein OS=Homo sapiens OX=9606 GN=AAMP PE=1 SV=2
7328	C9JEH3	111.12	11	3	3		Angio-associated migratory cell protein OS=Homo sapiens OX=9606 GN=AAMP PE=1 SV=1
4966	B8ZZW7	111.12	15	3	3		Prothymosin alpha OS=Homo sapiens OX=9606 GN=PTMA PE=1 SV=1
4965	B8ZZA1	111.12	16	3	3		Prothymosin alpha OS=Homo sapiens OX=9606 GN=PTMA PE=1 SV=1
4963	B8ZZQ6	111.12	20	3	3		Prothymosin alpha OS=Homo sapiens OX=9606 GN=PTMA PE=1 SV=1
4964	PTMA	111.12	19	3	3		Prothymosin alpha OS=Homo sapiens OX=9606 GN=PTMA PE=1 SV=2
4663	H7C2N1	111.12	14	3	3		Prothymosin alpha (Fragment) OS=Homo sapiens OX=9606 GN=PTMA PE=1 SV=1
3946	WDHD1	111.07	6	5	5	Carbamidomethylation	WD repeat and HMG-box DNA-binding protein 1 OS=Homo sapiens OX=9606 GN=WDHD1 PE=1 SV=1
1403	GT251	110.98	9	4	4		Procollagen galactosyltransferase 1 OS=Homo sapiens OX=9606 GN=COLGALT1 PE=1 SV=1
1283	ALDR	110.96	18	5	4	Carbamidomethylation	Aldo-keto reductase family 1 member B1 OS=Homo sapiens OX=9606 GN=AKR1B1 PE=1 SV=3
3200	RAE1L	110.95	18	5	5	Carbamidomethylation	mRNA export factor OS=Homo sapiens OX=9606 GN=RAE1 PE=1 SV=1
3515	WDR26	110.88	12	5	5	Carbamidomethylation	WD repeat-containing protein 26 OS=Homo sapiens OX=9606 GN=WDR26 PE=1 SV=3
3516	A0A499FIZ0	110.88	10	5	5	Carbamidomethylation	WD repeat-containing protein 26 OS=Homo sapiens OX=9606 GN=WDR26 PE=4 SV=1
3039	MP2K2	110.82	14	5	5	Carbamidomethylation	Dual specificity mitogen-activated protein kinase kinase 2 OS=Homo sapiens OX=9606 GN=MAP2K2 PE=1 SV=1
6084	G3V3R1	110.7	24	5	5	Carbamidomethylation	Protein numb homolog (Fragment) OS=Homo sapiens OX=9606 GN=NUMB PE=1 SV=1
6360	NUMB	110.7	10	5	5	Carbamidomethylation	Protein numb homolog OS=Homo sapiens OX=9606 GN=NUMB PE=1 SV=2
621	ADK	110.68	20	5	5	Carbamidomethylation; Oxidation (M)	Adenosine kinase OS=Homo sapiens OX=9606 GN=ADK PE=1 SV=2
4395	ATX2L	110.66	6	4	4		Ataxin-2-like protein OS=Homo sapiens OX=9606 GN=ATXN2L PE=1 SV=2
6550	SRSF4	110.6	7	4	2		Serine/arginine-rich splicing factor 4 OS=Homo sapiens OX=9606 GN=SRSF4 PE=1 SV=2
6549	A0A0D9SEM4	110.6	9	4	2		Serine/arginine-rich-splicing factor 4 (Fragment) OS=Homo sapiens OX=9606 GN=SRSF4 PE=1 SV=1
2580	FUMH	110.59	14	4	4		Fumarate hydratase mitochondrial OS=Homo sapiens OX=9606 GN=FH PE=1 SV=3
2621	BI2L1	110.48	13	4	4		Brain-specific angiogenesis inhibitor 1-associated protein 2-like protein 1 OS=Homo sapiens OX=9606 GN=BAIAP2L1 PE=1 SV=2
3677	DDX55	110.48	11	4	4		ATP-dependent RNA helicase DDX55 OS=Homo sapiens OX=9606 GN=DDX55 PE=1 SV=3
4255	F5H5U2	110.48	11	4	4		RNA helicase OS=Homo sapiens OX=9606 GN=DDX55 PE=1 SV=1
2280	F6QDS0	110.3	22	6	1	Carbamidomethylation; Acetylation (Protein N-term)	HCG2043426 isoform CRA_b OS=Homo sapiens OX=9606 GN=hCG_2043426 PE=1 SV=1
8744	C9JLU1	110.3	41	5	5	Carbamidomethylation; Acetylation (Protein N-term)	DNA-directed RNA polymerases I II and III subunit RPABC3 (Fragment) OS=Homo sapiens OX=9606 GN=POLR2H PE=1 SV=8
8745	RPAB3	110.3	40	5	5	Carbamidomethylation; Acetylation (Protein N-term)	DNA-directed RNA polymerases I II and III subunit RPABC3 OS=Homo sapiens OX=9606 GN=POLR2H PE=1 SV=4
1280	NASP	110.15	7	4	4	Carbamidomethylation	Nuclear autoantigenic sperm protein OS=Homo sapiens OX=9606 GN=NASP PE=1 SV=2
6217	C9JQV0	110.08	29	6	6		Uncharacterized protein C7orf50 (Fragment) OS=Homo sapiens OX=9606 GN=C7orf50 PE=1 SV=1
6218	CG050	110.08	28	6	6		Uncharacterized protein C7orf50 OS=Homo sapiens OX=9606 GN=C7orf50 PE=1 SV=1
8001	Q5SZ64	109.96	19	2	2		Splicing factor 3B subunit 4 (Fragment) OS=Homo sapiens OX=9606 GN=SF3B4 PE=1 SV=1
6071	SF3B4	109.96	9	2	2		Splicing factor 3B subunit 4 OS=Homo sapiens OX=9606 GN=SF3B4 PE=1 SV=1
4191	UTP18	109.91	13	4	4	Carbamidomethylation	U3 small nucleolar RNA-associated protein 18 homolog OS=Homo sapiens OX=9606 GN=UTP18 PE=1 SV=3
2544	PTN1	109.87	13	4	4	Acetylation (Protein N-term)	Tyrosine-protein phosphatase non-receptor type 1 OS=Homo sapiens OX=9606 GN=PTPN1 PE=1 SV=1
2654	ANX11	109.63	5	2	2		Annexin A11 OS=Homo sapiens OX=9606 GN=ANXA11 PE=1 SV=1
6007	A0A087WUL4	109.54	6	3	3		Retrotransposon-derived protein PEG10 OS=Homo sapiens OX=9606 GN=PEG10 PE=1 SV=1
2282	NUP50	109.48	15	4	4		Nuclear pore complex protein Nup50 OS=Homo sapiens OX=9606 GN=NUP50 PE=1 SV=2
2910	A0A0C4DGS1	109.48	13	5	5		Dolichyl-diphosphooligosaccharide--protein glycosyltransferase 48 kDa subunit OS=Homo sapiens OX=9606 GN=DDOST PE=1 SV=1
2719	OST48	109.48	12	5	5		Dolichyl-diphosphooligosaccharide--protein glycosyltransferase 48 kDa subunit OS=Homo sapiens OX=9606 GN=DDOST PE=1 SV=4
23374	MO4L2	109.34	15	3	3	Carbamidomethylation	Mortality factor 4-like protein 2 OS=Homo sapiens OX=9606 GN=MORF4L2 PE=1 SV=1
23389	Q5JXX2	109.34	24	3	3	Carbamidomethylation	Mortality factor 4-like protein 2 (Fragment) OS=Homo sapiens OX=9606 GN=MORF4L2 PE=1 SV=1
23287	RECQ1	109.34	10	4	4	Carbamidomethylation	ATP-dependent DNA helicase Q1 OS=Homo sapiens OX=9606 GN=RECQL PE=1 SV=3
5640	EXOS7	109.24	15	3	3		Exosome complex component RRP42 OS=Homo sapiens OX=9606 GN=EXOSC7 PE=1 SV=3
3263	TMEDA	109.21	23	4	4		Transmembrane emp24 domain-containing protein 10 OS=Homo sapiens OX=9606 GN=TMED10 PE=1 SV=2
7268	Q5VUC6	109.07	11	3	1		Glycylpeptide N-tetradecanoyltransferase OS=Homo sapiens OX=9606 GN=NMT2 PE=1 SV=1
6599	NMT2	109.07	10	3	1		Glycylpeptide N-tetradecanoyltransferase 2 OS=Homo sapiens OX=9606 GN=NMT2 PE=1 SV=1
7910	H10	108.93	12	3	3	Oxidation (M); Acetylation (Protein N-term)	Histone H1.0 OS=Homo sapiens OX=9606 GN=H1F0 PE=1 SV=3
6088	FRIH	108.9	28	4	4	Carbamidomethylation	Ferritin heavy chain OS=Homo sapiens OX=9606 GN=FTH1 PE=1 SV=2
3696	RRP44	108.9	4	3	3		Exosome complex exonuclease RRP44 OS=Homo sapiens OX=9606 GN=DIS3 PE=1 SV=2
7245	B1AH77	108.83	30	4	2	Acetylation (Protein N-term)	Ras-related C3 botulinum toxin substrate 2 OS=Homo sapiens OX=9606 GN=RAC2 PE=1 SV=1
7246	B1AH78	108.83	27	4	2	Acetylation (Protein N-term)	Ras-related C3 botulinum toxin substrate 2 (Fragment) OS=Homo sapiens OX=9606 GN=RAC2 PE=1 SV=1
7247	B1AH80	108.83	24	4	2	Acetylation (Protein N-term)	Ras-related C3 botulinum toxin substrate 2 (Rho family small GTP binding protein Rac2) isoform CRA_c OS=Homo sapiens OX=9606 GN=RAC2 PE=1 SV=1
7248	RAC2	108.83	23	4	2	Acetylation (Protein N-term)	Ras-related C3 botulinum toxin substrate 2 OS=Homo sapiens OX=9606 GN=RAC2 PE=1 SV=1
23764	SAP18	108.78	22	3	3		Histone deacetylase complex subunit SAP18 OS=Homo sapiens OX=9606 GN=SAP18 PE=1 SV=1
1716	PAK2	108.73	19	5	5	Carbamidomethylation	Serine/threonine-protein kinase PAK 2 OS=Homo sapiens OX=9606 GN=PAK2 PE=1 SV=3
992	ANXA3	108.71	19	5	5	Carbamidomethylation	Annexin A3 OS=Homo sapiens OX=9606 GN=ANXA3 PE=1 SV=3
1224	D6RA82	108.71	22	5	5	Carbamidomethylation	Annexin OS=Homo sapiens OX=9606 GN=ANXA3 PE=1 SV=1
5415	RFC2	108.67	13	4	4		Replication factor C subunit 2 OS=Homo sapiens OX=9606 GN=RFC2 PE=1 SV=3
8140	A0A087WVY3	108.67	18	4	4		Replication factor C subunit 2 OS=Homo sapiens OX=9606 GN=RFC2 PE=1 SV=1
5174	KIF4B	108.34	5	5	1	Carbamidomethylation	Chromosome-associated kinesin KIF4B OS=Homo sapiens OX=9606 GN=KIF4B PE=2 SV=2
3967	FA98A	108.24	8	3	3	Acetylation (Protein N-term)	Protein FAM98A OS=Homo sapiens OX=9606 GN=FAM98A PE=1 SV=2
5615	E9PH82	108.24	13	3	3	Acetylation (Protein N-term)	Protein FAM98A OS=Homo sapiens OX=9606 GN=FAM98A PE=1 SV=1
5977	A0A494C1T9	108.22	4	3	3	Carbamidomethylation	Protein FAM83H OS=Homo sapiens OX=9606 GN=FAM83H PE=1 SV=1
5986	FA83H	108.22	4	3	3	Carbamidomethylation	Protein FAM83H OS=Homo sapiens OX=9606 GN=FAM83H PE=1 SV=3
6240	RT05	108.21	12	3	3		28S ribosomal protein S5 mitochondrial OS=Homo sapiens OX=9606 GN=MRPS5 PE=1 SV=2
2124	PAPS2	108.18	8	3	3		Bifunctional 3'-phosphoadenosine 5'-phosphosulfate synthase 2 OS=Homo sapiens OX=9606 GN=PAPSS2 PE=1 SV=2
1759	NSF1C	108.15	18	5	5		NSFL1 cofactor p47 OS=Homo sapiens OX=9606 GN=NSFL1C PE=1 SV=2
7402	SRP14	108.13	30	3	3		Signal recognition particle 14 kDa protein OS=Homo sapiens OX=9606 GN=SRP14 PE=1 SV=2
3850	I3L2C7	108.13	8	4	4	Carbamidomethylation	Gem-associated protein 4 OS=Homo sapiens OX=9606 GN=GEMIN4 PE=1 SV=1
3851	GEMI4	108.13	8	4	4	Carbamidomethylation	Gem-associated protein 4 OS=Homo sapiens OX=9606 GN=GEMIN4 PE=1 SV=2
974	USO1	108.08	7	5	5		General vesicular transport factor p115 OS=Homo sapiens OX=9606 GN=USO1 PE=1 SV=2
1233	G3V0E5	107.91	6	4	4		Transferrin receptor (P90 CD71) isoform CRA_c OS=Homo sapiens OX=9606 GN=TFRC PE=1 SV=1
970	TFR1	107.91	6	4	4		Transferrin receptor protein 1 OS=Homo sapiens OX=9606 GN=TFRC PE=1 SV=2
7831	DIEXF	107.89	6	3	3		Digestive organ expansion factor homolog OS=Homo sapiens OX=9606 GN=DIEXF PE=1 SV=2
1366	AATM	107.77	16	5	5		Aspartate aminotransferase mitochondrial OS=Homo sapiens OX=9606 GN=GOT2 PE=1 SV=3
4667	A0A075B730	107.7	1	3	1		Epiplakin OS=Homo sapiens OX=9606 GN=EPPK1 PE=1 SV=2
4668	EPIPL	107.7	1	3	1		Epiplakin OS=Homo sapiens OX=9606 GN=EPPK1 PE=1 SV=3
23596	PYM1	107.68	17	2	2		Partner of Y14 and mago OS=Homo sapiens OX=9606 GN=PYM1 PE=1 SV=1
5240	CUL7	107.63	4	6	6		Cullin-7 OS=Homo sapiens OX=9606 GN=CUL7 PE=1 SV=2
3617	AIP	107.63	21	5	5		AH receptor-interacting protein OS=Homo sapiens OX=9606 GN=AIP PE=1 SV=2
23279	A2IDC6	107.57	20	4	4		39S ribosomal protein L28 mitochondrial (Fragment) OS=Homo sapiens OX=9606 GN=MRPL28 PE=1 SV=1
23280	RM28	107.57	19	4	4		39S ribosomal protein L28 mitochondrial OS=Homo sapiens OX=9606 GN=MRPL28 PE=1 SV=4
4990	IPO9	107.48	5	3	3	Acetylation (Protein N-term)	Importin-9 OS=Homo sapiens OX=9606 GN=IPO9 PE=1 SV=3
2476	C9IZ80	107.45	26	4	4	Carbamidomethylation	Basic leucine zipper and W2 domain-containing protein 1 (Fragment) OS=Homo sapiens OX=9606 GN=BZW1 PE=1 SV=1
1970	BZW1	107.45	18	4	4	Carbamidomethylation	Basic leucine zipper and W2 domain-containing protein 1 OS=Homo sapiens OX=9606 GN=BZW1 PE=1 SV=1
5695	SC24D	107.32	3	3	1	Carbamidomethylation	Protein transport protein Sec24D OS=Homo sapiens OX=9606 GN=SEC24D PE=1 SV=2
3607	NMD3	107.2	11	4	4	Carbamidomethylation	60S ribosomal export protein NMD3 OS=Homo sapiens OX=9606 GN=NMD3 PE=1 SV=1
4547	C9JA08	107.2	10	4	4	Carbamidomethylation	60S ribosomal export protein NMD3 OS=Homo sapiens OX=9606 GN=NMD3 PE=1 SV=1
2554	PICAL	107.2	9	4	4		Phosphatidylinositol-binding clathrin assembly protein OS=Homo sapiens OX=9606 GN=PICALM PE=1 SV=2
5115	E5RG77	107.15	32	4	4		Pyridoxal phosphate homeostasis protein (Fragment) OS=Homo sapiens OX=9606 GN=PLPBP PE=1 SV=1
5117	PLPHP	107.15	18	4	4		Pyridoxal phosphate homeostasis protein OS=Homo sapiens OX=9606 GN=PLPBP PE=1 SV=1
7388	SPF27	107.11	31	4	4	Carbamidomethylation; Acetylation (Protein N-term)	Pre-mRNA-splicing factor SPF27 OS=Homo sapiens OX=9606 GN=BCAS2 PE=1 SV=1
3732	VAPB	107.01	19	3	3		Vesicle-associated membrane protein-associated protein B/C OS=Homo sapiens OX=9606 GN=VAPB PE=1 SV=3
4457	A0A0A6YYJ8	107	9	3	3		Putative RNA-binding protein Luc7-like 2 OS=Homo sapiens OX=9606 GN=LUC7L2 PE=4 SV=1
4383	LC7L2	107	10	3	3		Putative RNA-binding protein Luc7-like 2 OS=Homo sapiens OX=9606 GN=LUC7L2 PE=1 SV=2
2660	KCRB	106.98	13	3	3	Carbamidomethylation	Creatine kinase B-type OS=Homo sapiens OX=9606 GN=CKB PE=1 SV=1
6121	VDAC1	106.95	25	4	3		Voltage-dependent anion-selective channel protein 1 OS=Homo sapiens OX=9606 GN=VDAC1 PE=1 SV=2
3588	PCH2	106.79	12	4	4		Pachytene checkpoint protein 2 homolog OS=Homo sapiens OX=9606 GN=TRIP13 PE=1 SV=2
4808	RAC1	106.59	23	3	1	Acetylation (Protein N-term)	Ras-related C3 botulinum toxin substrate 1 OS=Homo sapiens OX=9606 GN=RAC1 PE=1 SV=1
1160	B1AXG1	106.55	9	5	4		Non-specific serine/threonine protein kinase OS=Homo sapiens OX=9606 GN=RPS6KA3 PE=1 SV=2
1161	B4DG22	106.55	9	5	4		Non-specific serine/threonine protein kinase OS=Homo sapiens OX=9606 GN=RPS6KA3 PE=1 SV=1
1162	B7ZB17	106.55	9	5	4		Non-specific serine/threonine protein kinase OS=Homo sapiens OX=9606 GN=RPS6KA3 PE=1 SV=1
1163	KS6A3	106.55	9	5	4		Ribosomal protein S6 kinase alpha-3 OS=Homo sapiens OX=9606 GN=RPS6KA3 PE=1 SV=1
5119	LANC2	106.55	12	5	5	Carbamidomethylation	LanC-like protein 2 OS=Homo sapiens OX=9606 GN=LANCL2 PE=1 SV=1
3336	SC24B	106.53	5	4	3	Acetylation (Protein N-term)	Protein transport protein Sec24B OS=Homo sapiens OX=9606 GN=SEC24B PE=1 SV=2
23464	A0A0G2JJL1	106.47	19	3	1	Carbamidomethylation	WD repeat-containing protein 46 (Fragment) OS=Homo sapiens OX=9606 GN=WDR46 PE=1 SV=1
23465	A0A140T9L0	106.47	19	3	1	Carbamidomethylation	WD repeat-containing protein 46 (Fragment) OS=Homo sapiens OX=9606 GN=WDR46 PE=1 SV=1
2061	A0A1B0GTJ7	106.41	12	3	3	Acetylation (Protein N-term)	Adenylosuccinate lyase OS=Homo sapiens OX=9606 GN=ADSL PE=1 SV=1
2046	A0A1B0GWJ0	106.41	12	3	3	Acetylation (Protein N-term)	Adenylosuccinate lyase OS=Homo sapiens OX=9606 GN=ADSL PE=1 SV=1
2062	PUR8	106.41	12	3	3	Acetylation (Protein N-term)	Adenylosuccinate lyase OS=Homo sapiens OX=9606 GN=ADSL PE=1 SV=2
2063	A0A0A6YY92	106.41	11	3	3	Acetylation (Protein N-term)	Adenylosuccinate lyase OS=Homo sapiens OX=9606 GN=ADSL PE=1 SV=1
7457	LIN7C	106.36	14	3	3	Acetylation (Protein N-term)	Protein lin-7 homolog C OS=Homo sapiens OX=9606 GN=LIN7C PE=1 SV=1
7456	G3V1D4	106.36	16	3	3	Acetylation (Protein N-term)	Lin-7 homolog C (C. elegans) isoform CRA_b OS=Homo sapiens OX=9606 GN=LIN7C PE=1 SV=1
3840	DDX60	106.33	3	4	3		Probable ATP-dependent RNA helicase DDX60 OS=Homo sapiens OX=9606 GN=DDX60 PE=1 SV=3
23242	HTSF1	105.89	8	5	5	Carbamidomethylation; Acetylation (Protein N-term)	HIV Tat-specific factor 1 OS=Homo sapiens OX=9606 GN=HTATSF1 PE=1 SV=1
1688	CYBP	105.81	34	5	5	Acetylation (Protein N-term)	Calcyclin-binding protein OS=Homo sapiens OX=9606 GN=CACYBP PE=1 SV=2
2839	WASC5	105.76	4	3	3		WASH complex subunit 5 OS=Homo sapiens OX=9606 GN=WASHC5 PE=1 SV=1
3467	E7EQI7	105.76	4	3	3		WASH complex subunit 5 OS=Homo sapiens OX=9606 GN=WASHC5 PE=1 SV=1
1561	A0A494C1B8	105.75	6	5	5	Acetylation (Protein N-term)	Tripeptidyl-peptidase 2 OS=Homo sapiens OX=9606 GN=TPP2 PE=1 SV=1
[truncated: 2,138 more rows]

## Sheet: Autophagy-related Protein
Autophagy-related Protein
HSPA8
HSP90AA1
GAPDH
VCP
EEF1A1
CLTC
CTTN
EEF1A2
HSPB1
IFI16
NAMPT
EIF4G1
HMGB1
VPS35
CDC37
HK2
CSNK2A1
RAB3GAP2
LARP1
STUB1
LARS1
WDR6
MARK2
EIF4G2
PRKACA
RAB3GAP1
ATP6V1A
USP10
SNRNP70
TRIM21
S100A9
RALB
TP53
DNM1L
POLDIP2
MAPK3
GOLGA2
RAB8A
SPTLC1
TOMM70
CAPNS1
ATG7
ROCK1
DYNLL1
GNAI3
SIRT1
SUPT5H
PIP4K2C
CSNK2A2
VTA1
NSFL1C
VDAC1
RAB1A
SPTLC2
RAB1B
VPS26A
VPS4B
VPS16
RAB7A
ITGB4
DYNLL2
ATP6V1B2
TOLLIP
PRKAA1
CDK5
VPS33A
CAPN1
HMOX1
SCFD1
ATP6V1G1
SQSTM1
BAG3
FIS1
TOMM22
EIF2AK4
DAPK1
MTMR14
ATP6V1E1
MTCL1
TBK1
CSNK2B
S100A8
PIK3R4
PSAP
HDAC6
ANXA7
GSK3B
SOGA1
ATG3
ATP6V1C1
EXOC1
MTMR3
AKT1
RAB5A
SEC22B
TLK2
MFN2
KLHL22
TSC1
PIK3C3
FBXO7
GBA
LAMP2
PIK3R2
FOXO3
SH3BP4
VPS18
UBXN6
GAPDH
EEF1A1
CTTN
EEF1A2
HSPB1
IFI16
NAMPT
EIF4G1
HMGB1
VPS35
CDC37
HK2
RAB3GAP2
LARP1
LARS1
WDR6
EIF4G2
PRKACA
RAB3GAP1
ATP6V1A
USP10
SNRNP70
TRIM21
RALB
TP53
DNM1L
POLDIP2
MAPK3
GOLGA2
RAB8A
SPTLC1
CAPNS1
ATG7
ROCK1
GNAI3
SIRT1
SUPT5H
PIP4K2C
CSNK2A2
VDAC1
SPTLC2
RAB1B
VPS26A
ATP6V1B2
PRKAA1
CDK5
CAPN1
HMOX1
SCFD1
ATP6V1G1
BAG3
EIF2AK4
DAPK1
ATP6V1E1
MTCL1
TBK1
PSAP
HDAC6
GSK3B
SOGA1
ATP6V1C1
EXOC1
MTMR3
AKT1
RAB5A
SEC22B
TLK2
MFN2
KLHL22
TSC1
FBXO7
GBA
PIK3R2
FOXO3
SH3BP4
HMGB1
CDC37
HK2
RAB3GAP2
LARP1
RAB3GAP1
TRIM21
RALB
MAPK3
SPTLC1
ROCK1
GNAI3
SIRT1
SUPT5H
PIP4K2C
SPTLC2
PRKAA1
HMOX1
BAG3
EIF2AK4
DAPK1
TBK1
HDAC6
GSK3B
MFN2
TSC1
FBXO7
GBA
FOXO3
SH3BP4
GAPDH
VCP
VPS35
CDC37
CSNK2A1
RAB3GAP2
LARP1
PRKACA
RAB3GAP1
ATP6V1A
RALB
TP53
POLDIP2
MAPK3
SPTLC1
TOMM70
CAPNS1
ATG7
DYNLL1
GNAI3
SIRT1
SUPT5H
PIP4K2C
CSNK2A2
VTA1
NSFL1C
VDAC1
RAB1A
SPTLC2
RAB1B
VPS26A
VPS4B
VPS16
RAB7A
DYNLL2
ATP6V1B2
PRKAA1
CDK5
VPS33A
CAPN1
HMOX1
SCFD1
ATP6V1G1
SQSTM1
BAG3
TOMM22
MTMR14
ATP6V1E1
TBK1
CSNK2B
PIK3R4
HDAC6
ATG3
ATP6V1C1
EXOC1
MTMR3
AKT1
RAB5A
SEC22B
MFN2
TSC1
PIK3C3
GBA
LAMP2
UBXN6
GAPDH
VPS35
CDC37
RAB3GAP2
LARP1
PRKACA
RAB3GAP1
ATP6V1A
RALB
TP53
POLDIP2
MAPK3
SPTLC1
CAPNS1
GNAI3
SIRT1
SUPT5H
PIP4K2C
SPTLC2
RAB1B
VPS26A
ATP6V1B2
PRKAA1
CDK5
CAPN1
HMOX1
SCFD1
ATP6V1G1
BAG3
ATP6V1E1
TBK1
HDAC6
ATP6V1C1
EXOC1
MTMR3
AKT1
RAB5A
SEC22B
MFN2
TSC1
GBA
CDC37
RAB3GAP2
LARP1
RAB3GAP1
RALB
MAPK3
SPTLC1
GNAI3
SIRT1
SUPT5H
PIP4K2C
SPTLC2
HMOX1
BAG3
TBK1
HDAC6
MFN2
TSC1
